# Supplementary material for: ﻿Mammal diversity and tourism influence in an under-investigated region of Costa Rica
Source: Zookeys. 2025 Nov 14;1260:37–74. doi: 10.3897/zookeys.1260.128800 (PMC12639358; doi:10.3897/zookeys.1260.128800)
Supplement: XML Treatment for Caluromys derbianus [file zookeys.1260.128800-treatment1.xml]

<!DOCTYPE tp:taxon-treatment
  PUBLIC "-//TaxonX//DTD Taxonomic Treatment Publishing DTD v0 20100105//EN" "tax-treatment-NSO.dtd">
<tp:taxon-treatment xmlns:tp="http://www.plazi.org/taxpub"><tp:treatment-meta><kwd-group><label>Taxon classification</label><kwd>
                  <named-content content-type="kingdom">Animalia</named-content>
                </kwd><kwd>
                  <named-content content-type="order">Didelphimorpha</named-content>
                </kwd><kwd>
                  <named-content content-type="family">Didelphidae</named-content>
                </kwd></kwd-group><mixed-citation publication-type="journal"><person-group><name><surname>Fonda</surname><given-names>Federica</given-names></name><name><surname>Vezzani</surname><given-names>Liam</given-names></name><name><surname>Mena Aguilar</surname><given-names>Luis Ángel</given-names></name><name><surname>Venegas-Elizondo</surname><given-names>Carlos Andrés</given-names></name><name><surname>Bolaños Brenes</surname><given-names>Alexander</given-names></name><name><surname>Lopez</surname><given-names>Dayron Manuel</given-names></name><name><surname>Romeo</surname><given-names>Giuseppe</given-names></name><name><surname>Sonetti</surname><given-names>Dario</given-names></name><name><surname>Dal Zotto</surname><given-names>Matteo</given-names></name></person-group><article-title>﻿Mammal diversity and tourism influence in an under-investigated region of Costa Rica</article-title><source>Zookeys</source><day>14</day><month>11</month><year>2025</year><volume>1260</volume><fpage>37</fpage><lpage>74</lpage><pub-id pub-id-type="doi">10.3897/zookeys.1260.128800</pub-id></mixed-citation></tp:treatment-meta><tp:nomenclature><label>﻿</label><tp:taxon-name><object-id xmlns:xlink="http://www.w3.org/1999/xlink" content-type="arpha" xlink:type="simple">9D5DBDE2-580C-520F-A9AC-9400E2069C1D</object-id>
                <tp:taxon-name-part taxon-name-part-type="genus" reg="Caluromys">Caluromys</tp:taxon-name-part>
                <tp:taxon-name-part taxon-name-part-type="species" reg="derbianus">derbianus</tp:taxon-name-part>
              </tp:taxon-name><tp:taxon-authority>(Waterhouse, 1841)</tp:taxon-authority></tp:nomenclature><tp:treatment-sec sec-type="material" id="SECID0EETBG"><title>Material examined.</title><p>Costa Rica • Puntarenas Province, Karen Mogensen Wildlife Refuge; <named-content xmlns:xlink="http://www.w3.org/1999/xlink" content-type="dwc:verbatimCoordinates" xlink:type="simple"><named-content content-type="geo-json" specific-use="{&#34;type&#34;:&#34;Point&#34;,&#34;coordinates&#34;:[-85.058333,9.869167]}" id="NCID0ENTBG" xlink:type="simple">09°52'09"N, 085°03'30"W</named-content></named-content>; 290 m alt.; 26.03.2021; direct observation.</p></tp:treatment-sec><tp:treatment-sec sec-type="Identification" id="SECID0ESTBG"><title>Identification.</title><p>Medium-sized. Characterised by a grey and reddish-orange fur, pink ears, and by a half-white and half-furred tail. The body is slender, with a prehensile tail constituting 58–67% of total length (<xref ref-type="bibr" rid="B93">Wainwright 2007</xref>; <xref ref-type="bibr" rid="B4">Astúa 2015</xref>). Uncommon in the Wildlife Refuge. Recorded in different habitat types.</p></tp:treatment-sec><ref-list><ref id="B93"><mixed-citation xmlns:xlink="http://www.w3.org/1999/xlink" xlink:type="simple"><person-group><name name-style="western"><surname>Wainwright</surname><given-names>M</given-names></name></person-group> (<year>2007</year>) <source>The mammals of Costa Rica: A natural history and field guide.</source><publisher-name>Zona Tropical</publisher-name>, <publisher-loc>Comstock Publishing Associates, Cornell University Press, Ithaca, New York, and London, United Kingdom</publisher-loc>, <size units="page">454 pp</size>.</mixed-citation></ref><ref id="B4"><mixed-citation xmlns:xlink="http://www.w3.org/1999/xlink" xlink:type="simple"><person-group><name name-style="western"><surname>Astúa</surname><given-names>D</given-names></name></person-group> (<year>2015</year>) <tp:taxon-name><tp:taxon-name-part taxon-name-part-type="family">Didelphidae</tp:taxon-name-part></tp:taxon-name>. Handbook of the Mammals of the World – Volume 5. Monotremes and Marsupials, <tp:taxon-name><tp:taxon-name-part taxon-name-part-type="genus">Lynx</tp:taxon-name-part></tp:taxon-name> Edicions, Barcelona, 129–186. <ext-link xlink:href="10.5281/zenodo.6685333" ext-link-type="doi" xlink:type="simple">https://doi.org/10.5281/zenodo.6685333</ext-link></mixed-citation></ref></ref-list></tp:taxon-treatment>
