# Supplementary material for: ﻿Mammal diversity and tourism influence in an under-investigated region of Costa Rica
Source: Zookeys. 2025 Nov 14;1260:37–74. doi: 10.3897/zookeys.1260.128800 (PMC12639358; doi:10.3897/zookeys.1260.128800)
Supplement: XML Treatment for Marmosa zeledoni [file zookeys.1260.128800-treatment4.xml]

<!DOCTYPE tp:taxon-treatment
  PUBLIC "-//TaxonX//DTD Taxonomic Treatment Publishing DTD v0 20100105//EN" "tax-treatment-NSO.dtd">
<tp:taxon-treatment xmlns:tp="http://www.plazi.org/taxpub"><tp:treatment-meta><kwd-group><label>Taxon classification</label><kwd>
                  <named-content content-type="kingdom">Animalia</named-content>
                </kwd><kwd>
                  <named-content content-type="order">Didelphimorpha</named-content>
                </kwd><kwd>
                  <named-content content-type="family">Didelphidae</named-content>
                </kwd></kwd-group><mixed-citation publication-type="journal"><person-group><name><surname>Fonda</surname><given-names>Federica</given-names></name><name><surname>Vezzani</surname><given-names>Liam</given-names></name><name><surname>Mena Aguilar</surname><given-names>Luis Ángel</given-names></name><name><surname>Venegas-Elizondo</surname><given-names>Carlos Andrés</given-names></name><name><surname>Bolaños Brenes</surname><given-names>Alexander</given-names></name><name><surname>Lopez</surname><given-names>Dayron Manuel</given-names></name><name><surname>Romeo</surname><given-names>Giuseppe</given-names></name><name><surname>Sonetti</surname><given-names>Dario</given-names></name><name><surname>Dal Zotto</surname><given-names>Matteo</given-names></name></person-group><article-title>﻿Mammal diversity and tourism influence in an under-investigated region of Costa Rica</article-title><source>Zookeys</source><day>14</day><month>11</month><year>2025</year><volume>1260</volume><fpage>37</fpage><lpage>74</lpage><pub-id pub-id-type="doi">10.3897/zookeys.1260.128800</pub-id></mixed-citation></tp:treatment-meta><tp:nomenclature><label>﻿</label><tp:taxon-name><object-id xmlns:xlink="http://www.w3.org/1999/xlink" content-type="arpha" xlink:type="simple">AA78ACE7-3B05-5DB8-AAE3-D38B0C00B607</object-id>
                <tp:taxon-name-part taxon-name-part-type="genus" reg="Marmosa">Marmosa</tp:taxon-name-part>
                <tp:taxon-name-part taxon-name-part-type="species" reg="zeledoni">zeledoni</tp:taxon-name-part>
              </tp:taxon-name><tp:taxon-authority>Goldman, 1911</tp:taxon-authority></tp:nomenclature><tp:treatment-sec sec-type="material" id="SECID0ED3BG"><title>Material examined.</title><p>Costa Rica • Puntarenas Province, Karen Mogensen Wildlife Refuge; <named-content xmlns:xlink="http://www.w3.org/1999/xlink" content-type="dwc:verbatimCoordinates" xlink:type="simple"><named-content content-type="geo-json" specific-use="{&#34;type&#34;:&#34;Point&#34;,&#34;coordinates&#34;:[-85.060278,9.866667]}" id="NCID0EM3BG" xlink:type="simple">09°52'00"N, 085°03'37"W</named-content></named-content>; 285 m alt.; 15.04.2018; direct observation.</p></tp:treatment-sec><tp:treatment-sec sec-type="Identification" id="SECID0ER3BG"><title>Identification.</title><p>Small-sized opossum. The dorsal fur is dark, reddish-brown, slightly paler on body sides; it turns into a greyish-brown frosted with reddish-brown in older individuals. There is no midrostral stripe. Black eyes are surrounded by blackish-brown eye-rings (<xref ref-type="bibr" rid="B75">Reid 2009</xref>; <xref ref-type="bibr" rid="B79">Rossi et al. 2010</xref>; <xref ref-type="bibr" rid="B4">Astúa 2015</xref>). Uncommon. Recorded in different habitat types in the Wildlife Refuge.</p></tp:treatment-sec><ref-list><ref id="B75"><mixed-citation xmlns:xlink="http://www.w3.org/1999/xlink" xlink:type="simple"><person-group><name name-style="western"><surname>Reid</surname><given-names>F</given-names></name></person-group> (<year>2009</year>) <source>A field guide to the mammals of Central America and Southeast Mexico (2<sup>nd</sup> ed.</source><publisher-name>)</publisher-name>, <publisher-loc>Oxford University Press, New York</publisher-loc>, <size units="page">346 pp</size>. <ext-link xlink:href="10.1093/oso/9780195343229.001.0001" ext-link-type="doi" xlink:type="simple">https://doi.org/10.1093/oso/9780195343229.001.0001</ext-link></mixed-citation></ref><ref id="B79"><mixed-citation xmlns:xlink="http://www.w3.org/1999/xlink" xlink:type="simple"><person-group><name name-style="western"><surname>Rossi</surname><given-names>RV</given-names></name><name name-style="western"><surname>Voss</surname><given-names>RS</given-names></name><name name-style="western"><surname>Lunde</surname><given-names>DP</given-names></name></person-group> (<year>2010</year>) <article-title>A revision of the Didelphid Marsupial Genus <italic><tp:taxon-name><tp:taxon-name-part taxon-name-part-type="genus">Marmosa</tp:taxon-name-part></tp:taxon-name></italic> Part 1. The Species in Tate’s ‘mexicana’ and ‘mitis’ sections and other closely related forms.</article-title><source>Bulletin of the American Museum of Natural History</source><volume>334</volume>: <fpage>1</fpage>–<lpage>83</lpage>. <ext-link xlink:href="10.1206/334.1" ext-link-type="doi" xlink:type="simple">https://doi.org/10.1206/334.1</ext-link></mixed-citation></ref><ref id="B4"><mixed-citation xmlns:xlink="http://www.w3.org/1999/xlink" xlink:type="simple"><person-group><name name-style="western"><surname>Astúa</surname><given-names>D</given-names></name></person-group> (<year>2015</year>) <tp:taxon-name><tp:taxon-name-part taxon-name-part-type="family">Didelphidae</tp:taxon-name-part></tp:taxon-name>. Handbook of the Mammals of the World – Volume 5. Monotremes and Marsupials, <tp:taxon-name><tp:taxon-name-part taxon-name-part-type="genus">Lynx</tp:taxon-name-part></tp:taxon-name> Edicions, Barcelona, 129–186. <ext-link xlink:href="10.5281/zenodo.6685333" ext-link-type="doi" xlink:type="simple">https://doi.org/10.5281/zenodo.6685333</ext-link></mixed-citation></ref></ref-list></tp:taxon-treatment>
