# Supplementary material for: ﻿Mammal diversity and tourism influence in an under-investigated region of Costa Rica
Source: Zookeys. 2025 Nov 14;1260:37–74. doi: 10.3897/zookeys.1260.128800 (PMC12639358; doi:10.3897/zookeys.1260.128800)
Supplement: XML Treatment for Dasypus novemcinctus [file zookeys.1260.128800-treatment6.xml]

<!DOCTYPE tp:taxon-treatment
  PUBLIC "-//TaxonX//DTD Taxonomic Treatment Publishing DTD v0 20100105//EN" "tax-treatment-NSO.dtd">
<tp:taxon-treatment xmlns:tp="http://www.plazi.org/taxpub"><tp:treatment-meta><kwd-group><label>Taxon classification</label><kwd>
                  <named-content content-type="kingdom">Animalia</named-content>
                </kwd><kwd>
                  <named-content content-type="order">Cingulata</named-content>
                </kwd><kwd>
                  <named-content content-type="family">Dasypodidae</named-content>
                </kwd></kwd-group><mixed-citation publication-type="journal"><person-group><name><surname>Fonda</surname><given-names>Federica</given-names></name><name><surname>Vezzani</surname><given-names>Liam</given-names></name><name><surname>Mena Aguilar</surname><given-names>Luis Ángel</given-names></name><name><surname>Venegas-Elizondo</surname><given-names>Carlos Andrés</given-names></name><name><surname>Bolaños Brenes</surname><given-names>Alexander</given-names></name><name><surname>Lopez</surname><given-names>Dayron Manuel</given-names></name><name><surname>Romeo</surname><given-names>Giuseppe</given-names></name><name><surname>Sonetti</surname><given-names>Dario</given-names></name><name><surname>Dal Zotto</surname><given-names>Matteo</given-names></name></person-group><article-title>﻿Mammal diversity and tourism influence in an under-investigated region of Costa Rica</article-title><source>Zookeys</source><day>14</day><month>11</month><year>2025</year><volume>1260</volume><fpage>37</fpage><lpage>74</lpage><pub-id pub-id-type="doi">10.3897/zookeys.1260.128800</pub-id></mixed-citation></tp:treatment-meta><tp:nomenclature><label>﻿</label><tp:taxon-name><object-id xmlns:xlink="http://www.w3.org/1999/xlink" content-type="arpha" xlink:type="simple">D86468E0-74CE-5AFF-B04C-980904C8A7FE</object-id>
                <tp:taxon-name-part taxon-name-part-type="genus" reg="Dasypus">Dasypus</tp:taxon-name-part>
                <tp:taxon-name-part taxon-name-part-type="species" reg="novemcinctus">novemcinctus</tp:taxon-name-part>
              </tp:taxon-name><tp:taxon-authority>Linnaeus, 1758</tp:taxon-authority><xref ref-type="fig" rid="F2">Fig. 2A Nine-banded armadillo</xref></tp:nomenclature><tp:treatment-sec sec-type="material" id="SECID0EZCAI"><title>Material examined.</title><p>Costa Rica • Puntarenas Province, Karen Mogensen Wildlife Refuge; <named-content xmlns:xlink="http://www.w3.org/1999/xlink" content-type="dwc:verbatimCoordinates" xlink:type="simple"><named-content content-type="geo-json" specific-use="{&#34;type&#34;:&#34;Point&#34;,&#34;coordinates&#34;:[-85.040278,9.872222]}" id="NCID0ECDAI" xlink:type="simple">09°52'20"N, 085°02'25"W</named-content></named-content>; 295 m alt.; 10.02.2018; direct observation.</p></tp:treatment-sec><tp:treatment-sec sec-type="Identification" id="SECID0EHDAI"><title>Identification.</title><p>Medium-sized armadillo. Characterised by an armoured body with 8 or 9 scutes. Distinguished from the other species of armadillo that occurs in Costa Rica, i.e., the northern armadillo <italic><tp:taxon-name><tp:taxon-name-part taxon-name-part-type="genus" reg="Cabassous">Cabassous</tp:taxon-name-part> <tp:taxon-name-part taxon-name-part-type="species" reg="centralis">centralis</tp:taxon-name-part></tp:taxon-name></italic> Miller, 1899, by its close narrow ears, the long snout, an armoured tail and a noticeably arched carapace (<xref ref-type="bibr" rid="B93">Wainwright 2007</xref>; <xref ref-type="bibr" rid="B73">Pommer-Barbosa et al. 2023</xref>). Recorded in the Wildlife Refuge in various habitat types in all seasons. A very recent study based on both morphological and molecular data split <italic><tp:taxon-name><tp:taxon-name-part taxon-name-part-type="genus" reg="Dasypus">D.</tp:taxon-name-part> <tp:taxon-name-part taxon-name-part-type="species" reg="novemcinctus">novemcinctus</tp:taxon-name-part></tp:taxon-name></italic> into 4 distinct species. Following these results Costa Rican populations can be considered as belonging to two of these: <italic><tp:taxon-name><tp:taxon-name-part taxon-name-part-type="genus" reg="Dasypus">D.</tp:taxon-name-part> <tp:taxon-name-part taxon-name-part-type="species" reg="fenestratus">fenestratus</tp:taxon-name-part></tp:taxon-name></italic> Peters, 1864 and <italic><tp:taxon-name><tp:taxon-name-part taxon-name-part-type="genus" reg="Dasypus">D.</tp:taxon-name-part> <tp:taxon-name-part taxon-name-part-type="species" reg="mexicanus">mexicanus</tp:taxon-name-part></tp:taxon-name></italic> Peters, 1864 (<xref ref-type="bibr" rid="B5">Barthe et al. 2025</xref>).</p></tp:treatment-sec><tp:treatment-sec><!--Section generated to contain objects referenced in tp:taxon-treatment.--><fig id="F2" position="float" orientation="portrait"><object-id xmlns:xlink="http://www.w3.org/1999/xlink" content-type="doi" xlink:type="simple">10.3897/zookeys.1260.128800.figure2</object-id><object-id xmlns:xlink="http://www.w3.org/1999/xlink" content-type="arpha" xlink:type="simple">4F681578-9265-5869-BD0D-456B75658BE9</object-id><label>Figure 2.</label><caption><p>Mammals directly observed at the Karen Mogensen Wildlife Refuge. <bold>A.</bold><italic><tp:taxon-name><tp:taxon-name-part taxon-name-part-type="genus" reg="Dasypus">Dasypus</tp:taxon-name-part> <tp:taxon-name-part taxon-name-part-type="species" reg="novemcinctus">novemcinctus</tp:taxon-name-part></tp:taxon-name></italic>; <bold>B.</bold><italic><tp:taxon-name><tp:taxon-name-part taxon-name-part-type="genus" reg="Dicotyles">Dicotyles</tp:taxon-name-part> <tp:taxon-name-part taxon-name-part-type="species" reg="tajacu">tajacu</tp:taxon-name-part></tp:taxon-name></italic>; <bold>C.</bold><italic><tp:taxon-name><tp:taxon-name-part taxon-name-part-type="genus" reg="Cebus">Cebus</tp:taxon-name-part> <tp:taxon-name-part taxon-name-part-type="species" reg="imitator">imitator</tp:taxon-name-part></tp:taxon-name></italic>; <bold>D.</bold><italic><tp:taxon-name><tp:taxon-name-part taxon-name-part-type="genus" reg="Alouatta">Alouatta</tp:taxon-name-part> <tp:taxon-name-part taxon-name-part-type="species" reg="palliata">palliata</tp:taxon-name-part></tp:taxon-name></italic>; <bold>E.</bold><italic><tp:taxon-name><tp:taxon-name-part taxon-name-part-type="genus" reg="Nasua">Nasua</tp:taxon-name-part> <tp:taxon-name-part taxon-name-part-type="species" reg="narica">narica</tp:taxon-name-part></tp:taxon-name></italic>; <bold>F.</bold><italic><tp:taxon-name><tp:taxon-name-part taxon-name-part-type="genus" reg="Dasyprocta">Dasyprocta</tp:taxon-name-part> <tp:taxon-name-part taxon-name-part-type="species" reg="punctata">punctata</tp:taxon-name-part></tp:taxon-name></italic>. Photographs by M. Dal Zotto.</p></caption><graphic xmlns:xlink="http://www.w3.org/1999/xlink" xlink:href="zookeys-1260-037_article-128800__-g002.jpg" position="float" orientation="portrait" xlink:type="simple" id="oo_1466146.jpg"><uri content-type="original_file" xlink:type="simple">https://binary.pensoft.net/fig/1466146</uri></graphic></fig></tp:treatment-sec><ref-list><ref id="B93"><mixed-citation xmlns:xlink="http://www.w3.org/1999/xlink" xlink:type="simple"><person-group><name name-style="western"><surname>Wainwright</surname><given-names>M</given-names></name></person-group> (<year>2007</year>) <source>The mammals of Costa Rica: A natural history and field guide.</source><publisher-name>Zona Tropical</publisher-name>, <publisher-loc>Comstock Publishing Associates, Cornell University Press, Ithaca, New York, and London, United Kingdom</publisher-loc>, <size units="page">454 pp</size>.</mixed-citation></ref><ref id="B73"><mixed-citation xmlns:xlink="http://www.w3.org/1999/xlink" xlink:type="simple"><person-group><name name-style="western"><surname>Pommer-Barbosa</surname><given-names>RA</given-names></name><name name-style="western"><surname>Prestes</surname><given-names>ALC</given-names></name><name name-style="western"><surname>Nascimento</surname><given-names>WSP</given-names></name><name name-style="western"><surname>Reis</surname><given-names>JFT</given-names></name><name name-style="western"><surname>Silva</surname><given-names>GS</given-names></name><name name-style="western"><surname>Souza</surname><given-names>CCB</given-names></name><name name-style="western"><surname>Terassini</surname><given-names>FA</given-names></name><name name-style="western"><surname>Pedersoli</surname><given-names>MA</given-names></name><name name-style="western"><surname>Oliveira</surname><given-names>MA</given-names></name></person-group> (<year>2023</year>) <article-title>Mammals from the Base de Selva da Policia Militar, Porto Velho, Rondonia, Brazil.</article-title><source>Check List</source><volume>19</volume>: <fpage>675</fpage>–<lpage>690</lpage>. <ext-link xlink:href="10.15560/19.5.675" ext-link-type="doi" xlink:type="simple">https://doi.org/10.15560/19.5.675</ext-link></mixed-citation></ref><ref id="B5"><mixed-citation xmlns:xlink="http://www.w3.org/1999/xlink" xlink:type="simple"><person-group><name name-style="western"><surname>Barthe</surname><given-names>M</given-names></name><name name-style="western"><surname>Rancilhac</surname><given-names>L</given-names></name><name name-style="western"><surname>Arteaga</surname><given-names>MC</given-names></name><name name-style="western"><surname>Feijó</surname><given-names>A</given-names></name><name name-style="western"><surname>Tilak</surname><given-names>M</given-names></name><name name-style="western"><surname>Justy</surname><given-names>F</given-names></name><name name-style="western"><surname>Loughry</surname><given-names>WJ</given-names></name><name name-style="western"><surname>McDonough</surname><given-names>CM</given-names></name><name name-style="western"><surname>de Thoisy</surname><given-names>B</given-names></name><name name-style="western"><surname>Catzeflis</surname><given-names>F</given-names></name><name name-style="western"><surname>Billet</surname><given-names>G</given-names></name><name name-style="western"><surname>Hautier</surname><given-names>L</given-names></name><name name-style="western"><surname>Benoit</surname><given-names>N</given-names></name><name name-style="western"><surname>Frédéric</surname><given-names>F</given-names></name></person-group> (<year>2025</year>) <article-title>Exon capture museomics deciphers the nine-banded armadillo species complex and identifies a new species endemic to the Guiana Shield.</article-title><source>Systematic Biology</source><volume>74</volume>: <fpage>177</fpage>–<lpage>197</lpage>. <ext-link xlink:href="10.1093/sysbio/syae027" ext-link-type="doi" xlink:type="simple">https://doi.org/10.1093/sysbio/syae027</ext-link></mixed-citation></ref></ref-list></tp:taxon-treatment>
