# Supplementary material for: ﻿Mammal diversity and tourism influence in an under-investigated region of Costa Rica
Source: Zookeys. 2025 Nov 14;1260:37–74. doi: 10.3897/zookeys.1260.128800 (PMC12639358; doi:10.3897/zookeys.1260.128800)
Supplement: XML Treatment for Odocoileus virginianus [file zookeys.1260.128800-treatment7.xml]

<!DOCTYPE tp:taxon-treatment
  PUBLIC "-//TaxonX//DTD Taxonomic Treatment Publishing DTD v0 20100105//EN" "tax-treatment-NSO.dtd">
<tp:taxon-treatment xmlns:tp="http://www.plazi.org/taxpub"><tp:treatment-meta><kwd-group><label>Taxon classification</label><kwd>
                  <named-content content-type="kingdom">Animalia</named-content>
                </kwd><kwd>
                  <named-content content-type="order">Artiodactyla</named-content>
                </kwd><kwd>
                  <named-content content-type="family">Cervidae</named-content>
                </kwd></kwd-group><mixed-citation publication-type="journal"><person-group><name><surname>Fonda</surname><given-names>Federica</given-names></name><name><surname>Vezzani</surname><given-names>Liam</given-names></name><name><surname>Mena Aguilar</surname><given-names>Luis Ángel</given-names></name><name><surname>Venegas-Elizondo</surname><given-names>Carlos Andrés</given-names></name><name><surname>Bolaños Brenes</surname><given-names>Alexander</given-names></name><name><surname>Lopez</surname><given-names>Dayron Manuel</given-names></name><name><surname>Romeo</surname><given-names>Giuseppe</given-names></name><name><surname>Sonetti</surname><given-names>Dario</given-names></name><name><surname>Dal Zotto</surname><given-names>Matteo</given-names></name></person-group><article-title>﻿Mammal diversity and tourism influence in an under-investigated region of Costa Rica</article-title><source>Zookeys</source><day>14</day><month>11</month><year>2025</year><volume>1260</volume><fpage>37</fpage><lpage>74</lpage><pub-id pub-id-type="doi">10.3897/zookeys.1260.128800</pub-id></mixed-citation></tp:treatment-meta><tp:nomenclature><label>﻿</label><tp:taxon-name><object-id xmlns:xlink="http://www.w3.org/1999/xlink" content-type="arpha" xlink:type="simple">0446B1CF-1FE9-5795-8E40-0F3E0069E3E6</object-id>
                <tp:taxon-name-part taxon-name-part-type="genus" reg="Odocoileus">Odocoileus</tp:taxon-name-part>
                <tp:taxon-name-part taxon-name-part-type="species" reg="virginianus">virginianus</tp:taxon-name-part>
              </tp:taxon-name><tp:taxon-authority>(Zimmermann, 1780)</tp:taxon-authority></tp:nomenclature><tp:treatment-sec sec-type="material" id="SECID0EKHAI"><title>Material examined.</title><p>Costa Rica • Puntarenas Province, Karen Mogensen Wildlife Refuge; <named-content xmlns:xlink="http://www.w3.org/1999/xlink" content-type="dwc:verbatimCoordinates" xlink:type="simple"><named-content content-type="geo-json" specific-use="{&#34;type&#34;:&#34;Point&#34;,&#34;coordinates&#34;:[-85.057500,9.870278]}" id="NCID0ETHAI" xlink:type="simple">09°52'13"N, 085°03'27"W</named-content></named-content>; 296 m alt.; 18.01.2018; direct observation.</p></tp:treatment-sec><tp:treatment-sec sec-type="Identification" id="SECID0EYHAI"><title>Identification.</title><p>Large-sized deer. The upperparts are pale to orange, the face shows conspicuous white and black markings. Long neck, head elongated, legs thin and strong. It usually carries its head high while moving. Only males have antlers, which are branched and longer than those of the other deer that occurs in Costa Rica, i.e., the brocket deer <italic><tp:taxon-name><tp:taxon-name-part taxon-name-part-type="genus" reg="Mazama">Mazama</tp:taxon-name-part> <tp:taxon-name-part taxon-name-part-type="species" reg="americana">americana</tp:taxon-name-part></tp:taxon-name></italic> Erxleben, 1777 (<xref ref-type="bibr" rid="B93">Wainwright 2007</xref>). In the Wildlife Refuge this species is recorded in every habitat type in all seasons. A recent study addressed the phylogeny of all New World deers (<tp:taxon-name><tp:taxon-name-part taxon-name-part-type="tribe">Odocoileini</tp:taxon-name-part></tp:taxon-name>) and found that <italic><tp:taxon-name><tp:taxon-name-part taxon-name-part-type="genus" reg="Odocoileus">O.</tp:taxon-name-part> <tp:taxon-name-part taxon-name-part-type="species" reg="virginianus">virginianus</tp:taxon-name-part></tp:taxon-name></italic> should be a paraphyletic taxon (<xref ref-type="bibr" rid="B33">Gutiérrez et al. 2017</xref>).</p></tp:treatment-sec><ref-list><ref id="B93"><mixed-citation xmlns:xlink="http://www.w3.org/1999/xlink" xlink:type="simple"><person-group><name name-style="western"><surname>Wainwright</surname><given-names>M</given-names></name></person-group> (<year>2007</year>) <source>The mammals of Costa Rica: A natural history and field guide.</source><publisher-name>Zona Tropical</publisher-name>, <publisher-loc>Comstock Publishing Associates, Cornell University Press, Ithaca, New York, and London, United Kingdom</publisher-loc>, <size units="page">454 pp</size>.</mixed-citation></ref><ref id="B33"><mixed-citation xmlns:xlink="http://www.w3.org/1999/xlink" xlink:type="simple"><person-group><name name-style="western"><surname>Gutiérrez</surname><given-names>EE</given-names></name><name name-style="western"><surname>Helgen</surname><given-names>KM</given-names></name><name name-style="western"><surname>McDonough</surname><given-names>MM</given-names></name><name name-style="western"><surname>Bauer</surname><given-names>F</given-names></name><name name-style="western"><surname>Hawkins</surname><given-names>MTR</given-names></name><name name-style="western"><surname>Escobedo-Morales</surname><given-names>LA</given-names></name><name name-style="western"><surname>Patterson</surname><given-names>BD</given-names></name><name name-style="western"><surname>Maldonado</surname><given-names>JE</given-names></name></person-group> (<year>2017</year>) <article-title>A gene-tree test of the traditional taxonomy of American deer: The importance of voucher specimens, geographic data, and dense sampling.</article-title><source>ZooKeys</source><volume>697</volume>: <fpage>87</fpage>–<lpage>131</lpage>. <ext-link xlink:href="10.3897/zookeys.697.15124" ext-link-type="doi" xlink:type="simple">https://doi.org/10.3897/zookeys.697.15124</ext-link></mixed-citation></ref></ref-list></tp:taxon-treatment>
