# Supplementary material for: ﻿Mammal diversity and tourism influence in an under-investigated region of Costa Rica
Source: Zookeys. 2025 Nov 14;1260:37–74. doi: 10.3897/zookeys.1260.128800 (PMC12639358; doi:10.3897/zookeys.1260.128800)
Supplement: XML Treatment for Cebus imitator [file zookeys.1260.128800-treatment9.xml]

<!DOCTYPE tp:taxon-treatment
  PUBLIC "-//TaxonX//DTD Taxonomic Treatment Publishing DTD v0 20100105//EN" "tax-treatment-NSO.dtd">
<tp:taxon-treatment xmlns:tp="http://www.plazi.org/taxpub"><tp:treatment-meta><kwd-group><label>Taxon classification</label><kwd>
                  <named-content content-type="kingdom">Animalia</named-content>
                </kwd><kwd>
                  <named-content content-type="order">Primates</named-content>
                </kwd><kwd>
                  <named-content content-type="family">Cebidae</named-content>
                </kwd></kwd-group><mixed-citation publication-type="journal"><person-group><name><surname>Fonda</surname><given-names>Federica</given-names></name><name><surname>Vezzani</surname><given-names>Liam</given-names></name><name><surname>Mena Aguilar</surname><given-names>Luis Ángel</given-names></name><name><surname>Venegas-Elizondo</surname><given-names>Carlos Andrés</given-names></name><name><surname>Bolaños Brenes</surname><given-names>Alexander</given-names></name><name><surname>Lopez</surname><given-names>Dayron Manuel</given-names></name><name><surname>Romeo</surname><given-names>Giuseppe</given-names></name><name><surname>Sonetti</surname><given-names>Dario</given-names></name><name><surname>Dal Zotto</surname><given-names>Matteo</given-names></name></person-group><article-title>﻿Mammal diversity and tourism influence in an under-investigated region of Costa Rica</article-title><source>Zookeys</source><day>14</day><month>11</month><year>2025</year><volume>1260</volume><fpage>37</fpage><lpage>74</lpage><pub-id pub-id-type="doi">10.3897/zookeys.1260.128800</pub-id></mixed-citation></tp:treatment-meta><tp:nomenclature><label>﻿</label><tp:taxon-name><object-id xmlns:xlink="http://www.w3.org/1999/xlink" content-type="arpha" xlink:type="simple">138FBBEE-E203-558E-89E7-225A7954D3D1</object-id>
                <tp:taxon-name-part taxon-name-part-type="genus" reg="Cebus">Cebus</tp:taxon-name-part>
                <tp:taxon-name-part taxon-name-part-type="species" reg="imitator">imitator</tp:taxon-name-part>
              </tp:taxon-name><tp:taxon-authority>(Thomas, 1903)</tp:taxon-authority><xref ref-type="fig" rid="F2">Fig. 2C Central American white-faced capuchin</xref></tp:nomenclature><tp:treatment-sec sec-type="material" id="SECID0EDOAI"><title>Material examined.</title><p>Costa Rica • Puntarenas Province, Karen Mogensen Wildlife Refuge; <named-content xmlns:xlink="http://www.w3.org/1999/xlink" content-type="dwc:verbatimCoordinates" xlink:type="simple"><named-content content-type="geo-json" specific-use="{&#34;type&#34;:&#34;Point&#34;,&#34;coordinates&#34;:[-85.061111,9.865278]}" id="NCID0EMOAI" xlink:type="simple">09°51'55"N, 085°03'40"W</named-content></named-content>; 279 m alt.; 20.01.2018; direct observation.</p></tp:treatment-sec><tp:treatment-sec sec-type="Identification" id="SECID0EROAI"><title>Identification.</title><p>Medium-sized primate, typically characterised by a black fur, except for chest, shoulders, and frontal part of the head. The face is pink coloured. Tail elongated and prehensile. It cannot be confused with other primates in the region. This species was formerly included in <italic><tp:taxon-name><tp:taxon-name-part taxon-name-part-type="genus" reg="Cebus">C.</tp:taxon-name-part> <tp:taxon-name-part taxon-name-part-type="species" reg="capucinus">capucinus</tp:taxon-name-part></tp:taxon-name></italic> (Linnaeus, 1758), whose range is currently limited to South America (<xref ref-type="bibr" rid="B9">Boubli et al. 2012</xref>). Even though common and widespread in the Wildlife Refuge and in many parts of Costa Rica this species results globally vulnerable (<xref ref-type="bibr" rid="B6">Beal et al. 2020</xref>; <xref ref-type="bibr" rid="B41">IUCN 2025</xref>).</p></tp:treatment-sec><tp:treatment-sec><!--Section generated to contain objects referenced in tp:taxon-treatment.--><fig id="F2" position="float" orientation="portrait"><object-id xmlns:xlink="http://www.w3.org/1999/xlink" content-type="doi" xlink:type="simple">10.3897/zookeys.1260.128800.figure2</object-id><object-id xmlns:xlink="http://www.w3.org/1999/xlink" content-type="arpha" xlink:type="simple">4F681578-9265-5869-BD0D-456B75658BE9</object-id><label>Figure 2.</label><caption><p>Mammals directly observed at the Karen Mogensen Wildlife Refuge. <bold>A.</bold><italic><tp:taxon-name><tp:taxon-name-part taxon-name-part-type="genus" reg="Dasypus">Dasypus</tp:taxon-name-part> <tp:taxon-name-part taxon-name-part-type="species" reg="novemcinctus">novemcinctus</tp:taxon-name-part></tp:taxon-name></italic>; <bold>B.</bold><italic><tp:taxon-name><tp:taxon-name-part taxon-name-part-type="genus" reg="Dicotyles">Dicotyles</tp:taxon-name-part> <tp:taxon-name-part taxon-name-part-type="species" reg="tajacu">tajacu</tp:taxon-name-part></tp:taxon-name></italic>; <bold>C.</bold><italic><tp:taxon-name><tp:taxon-name-part taxon-name-part-type="genus" reg="Cebus">Cebus</tp:taxon-name-part> <tp:taxon-name-part taxon-name-part-type="species" reg="imitator">imitator</tp:taxon-name-part></tp:taxon-name></italic>; <bold>D.</bold><italic><tp:taxon-name><tp:taxon-name-part taxon-name-part-type="genus" reg="Alouatta">Alouatta</tp:taxon-name-part> <tp:taxon-name-part taxon-name-part-type="species" reg="palliata">palliata</tp:taxon-name-part></tp:taxon-name></italic>; <bold>E.</bold><italic><tp:taxon-name><tp:taxon-name-part taxon-name-part-type="genus" reg="Nasua">Nasua</tp:taxon-name-part> <tp:taxon-name-part taxon-name-part-type="species" reg="narica">narica</tp:taxon-name-part></tp:taxon-name></italic>; <bold>F.</bold><italic><tp:taxon-name><tp:taxon-name-part taxon-name-part-type="genus" reg="Dasyprocta">Dasyprocta</tp:taxon-name-part> <tp:taxon-name-part taxon-name-part-type="species" reg="punctata">punctata</tp:taxon-name-part></tp:taxon-name></italic>. Photographs by M. Dal Zotto.</p></caption><graphic xmlns:xlink="http://www.w3.org/1999/xlink" xlink:href="zookeys-1260-037_article-128800__-g002.jpg" position="float" orientation="portrait" xlink:type="simple" id="oo_1466146.jpg"><uri content-type="original_file" xlink:type="simple">https://binary.pensoft.net/fig/1466146</uri></graphic></fig></tp:treatment-sec><ref-list><ref id="B9"><mixed-citation xmlns:xlink="http://www.w3.org/1999/xlink" xlink:type="simple"><person-group><name name-style="western"><surname>Boubli</surname><given-names>JP</given-names></name><name name-style="western"><surname>Rylands</surname><given-names>AB</given-names></name><name name-style="western"><surname>Farias</surname><given-names>IP</given-names></name><name name-style="western"><surname>Alfaro</surname><given-names>ME</given-names></name><name name-style="western"><surname>Alfaro</surname><given-names>JL</given-names></name></person-group> (<year>2012</year>) <article-title><italic><tp:taxon-name><tp:taxon-name-part taxon-name-part-type="genus">Cebus</tp:taxon-name-part></tp:taxon-name></italic> Phylogenetic Relationships: A Preliminary Reassessment of the Diversity of the Untufted Capuchin Monkeys.</article-title><source>American Journal of Primatology</source><volume>74</volume>(<issue>4</issue>): <fpage>381</fpage>–<lpage>393</lpage>. <ext-link xlink:href="10.1002/ajp.21998" ext-link-type="doi" xlink:type="simple">https://doi.org/10.1002/ajp.21998</ext-link></mixed-citation></ref><ref id="B6"><mixed-citation xmlns:xlink="http://www.w3.org/1999/xlink" xlink:type="simple"><person-group><name name-style="western"><surname>Beal</surname><given-names>MR</given-names></name><name name-style="western"><surname>Matzinger</surname><given-names>PJ</given-names></name><name name-style="western"><surname>Saborío-R</surname><given-names>G</given-names></name><name name-style="western"><surname>Bristan</surname><given-names>JN</given-names></name><name name-style="western"><surname>Olson</surname><given-names>ER</given-names></name></person-group> (<year>2020</year>) Survey of medium-sized and large mammals of Piedras Blancas National Park, Costa Rica. Check List 16: 939. <ext-link xlink:href="10.15560/16.4.939" ext-link-type="doi" xlink:type="simple">https://doi.org/10.15560/16.4.939</ext-link></mixed-citation></ref><ref id="B41"><mixed-citation xmlns:xlink="http://www.w3.org/1999/xlink" xlink:type="simple">IUCN (<year>2025</year>) The IUCN Red List of Threatened Species. Ver. 2025-1. <ext-link xlink:href="https://www.iucnredlist.org" ext-link-type="uri" xlink:type="simple">https://www.iucnredlist.org</ext-link> [accessed 30 May 2025]</mixed-citation></ref></ref-list></tp:taxon-treatment>
