# Supplementary material for: ﻿Mammal diversity and tourism influence in an under-investigated region of Costa Rica
Source: Zookeys. 2025 Nov 14;1260:37–74. doi: 10.3897/zookeys.1260.128800 (PMC12639358; doi:10.3897/zookeys.1260.128800)
Supplement: XML Treatment for Alouatta palliata [file zookeys.1260.128800-treatment10.xml]

<!DOCTYPE tp:taxon-treatment
  PUBLIC "-//TaxonX//DTD Taxonomic Treatment Publishing DTD v0 20100105//EN" "tax-treatment-NSO.dtd">
<tp:taxon-treatment xmlns:tp="http://www.plazi.org/taxpub"><tp:treatment-meta><kwd-group><label>Taxon classification</label><kwd>
                  <named-content content-type="kingdom">Animalia</named-content>
                </kwd><kwd>
                  <named-content content-type="order">Primates</named-content>
                </kwd><kwd>
                  <named-content content-type="family">Atelidae</named-content>
                </kwd></kwd-group><mixed-citation publication-type="journal"><person-group><name><surname>Fonda</surname><given-names>Federica</given-names></name><name><surname>Vezzani</surname><given-names>Liam</given-names></name><name><surname>Mena Aguilar</surname><given-names>Luis Ángel</given-names></name><name><surname>Venegas-Elizondo</surname><given-names>Carlos Andrés</given-names></name><name><surname>Bolaños Brenes</surname><given-names>Alexander</given-names></name><name><surname>Lopez</surname><given-names>Dayron Manuel</given-names></name><name><surname>Romeo</surname><given-names>Giuseppe</given-names></name><name><surname>Sonetti</surname><given-names>Dario</given-names></name><name><surname>Dal Zotto</surname><given-names>Matteo</given-names></name></person-group><article-title>﻿Mammal diversity and tourism influence in an under-investigated region of Costa Rica</article-title><source>Zookeys</source><day>14</day><month>11</month><year>2025</year><volume>1260</volume><fpage>37</fpage><lpage>74</lpage><pub-id pub-id-type="doi">10.3897/zookeys.1260.128800</pub-id></mixed-citation></tp:treatment-meta><tp:nomenclature><label>﻿</label><tp:taxon-name><object-id xmlns:xlink="http://www.w3.org/1999/xlink" content-type="arpha" xlink:type="simple">FCEA2072-84B8-50A6-91A5-39DDA5B98362</object-id>
                <tp:taxon-name-part taxon-name-part-type="genus" reg="Alouatta">Alouatta</tp:taxon-name-part>
                <tp:taxon-name-part taxon-name-part-type="species" reg="palliata">palliata</tp:taxon-name-part>
              </tp:taxon-name><tp:taxon-authority>(Gray, 1849)</tp:taxon-authority><xref ref-type="fig" rid="F2">Fig. 2D Mantled howler</xref></tp:nomenclature><tp:treatment-sec sec-type="material" id="SECID0ETRAI"><title>Material examined.</title><p>Costa Rica • Puntarenas Province, Karen Mogensen Wildlife Refuge; <named-content xmlns:xlink="http://www.w3.org/1999/xlink" content-type="dwc:verbatimCoordinates" xlink:type="simple"><named-content content-type="geo-json" specific-use="{&#34;type&#34;:&#34;Point&#34;,&#34;coordinates&#34;:[-85.055556,9.869444]}" id="NCID0E3RAI" xlink:type="simple">09°52'10"N, 085°03'20"W</named-content></named-content>; 294 m alt.; 15.01.2018; direct observation.</p></tp:treatment-sec><tp:treatment-sec sec-type="Identification" id="SECID0EBSAI"><title>Identification.</title><p>Medium-sized primate with dark fur and a brown to orange mantle on sides and rump, particularly marked in males. Face is black. Males show particularly visible white testicles. Frequently recorded thanks to its call, resembling a powerful roar in males (<xref ref-type="bibr" rid="B93">Wainwright 2007</xref>; Reid and Gόmez Zamora 2022). In line with the other monkey that occurs in the Wildlife Refuge (<italic><tp:taxon-name><tp:taxon-name-part taxon-name-part-type="genus" reg="Cebus">C.</tp:taxon-name-part> <tp:taxon-name-part taxon-name-part-type="species" reg="imitator">imitator</tp:taxon-name-part></tp:taxon-name></italic>, see above) <italic><tp:taxon-name><tp:taxon-name-part taxon-name-part-type="genus" reg="Alouatta">A.</tp:taxon-name-part> <tp:taxon-name-part taxon-name-part-type="species" reg="palliata">palliata</tp:taxon-name-part></tp:taxon-name></italic> is relatively common and widespread in the study area and in several areas of Costa Rica, but is considered globally vulnerable (<xref ref-type="bibr" rid="B6">Beal et al. 2020</xref>; <xref ref-type="bibr" rid="B41">IUCN 2025</xref>).</p></tp:treatment-sec><tp:treatment-sec><!--Section generated to contain objects referenced in tp:taxon-treatment.--><fig id="F2" position="float" orientation="portrait"><object-id xmlns:xlink="http://www.w3.org/1999/xlink" content-type="doi" xlink:type="simple">10.3897/zookeys.1260.128800.figure2</object-id><object-id xmlns:xlink="http://www.w3.org/1999/xlink" content-type="arpha" xlink:type="simple">4F681578-9265-5869-BD0D-456B75658BE9</object-id><label>Figure 2.</label><caption><p>Mammals directly observed at the Karen Mogensen Wildlife Refuge. <bold>A.</bold><italic><tp:taxon-name><tp:taxon-name-part taxon-name-part-type="genus" reg="Dasypus">Dasypus</tp:taxon-name-part> <tp:taxon-name-part taxon-name-part-type="species" reg="novemcinctus">novemcinctus</tp:taxon-name-part></tp:taxon-name></italic>; <bold>B.</bold><italic><tp:taxon-name><tp:taxon-name-part taxon-name-part-type="genus" reg="Dicotyles">Dicotyles</tp:taxon-name-part> <tp:taxon-name-part taxon-name-part-type="species" reg="tajacu">tajacu</tp:taxon-name-part></tp:taxon-name></italic>; <bold>C.</bold><italic><tp:taxon-name><tp:taxon-name-part taxon-name-part-type="genus" reg="Cebus">Cebus</tp:taxon-name-part> <tp:taxon-name-part taxon-name-part-type="species" reg="imitator">imitator</tp:taxon-name-part></tp:taxon-name></italic>; <bold>D.</bold><italic><tp:taxon-name><tp:taxon-name-part taxon-name-part-type="genus" reg="Alouatta">Alouatta</tp:taxon-name-part> <tp:taxon-name-part taxon-name-part-type="species" reg="palliata">palliata</tp:taxon-name-part></tp:taxon-name></italic>; <bold>E.</bold><italic><tp:taxon-name><tp:taxon-name-part taxon-name-part-type="genus" reg="Nasua">Nasua</tp:taxon-name-part> <tp:taxon-name-part taxon-name-part-type="species" reg="narica">narica</tp:taxon-name-part></tp:taxon-name></italic>; <bold>F.</bold><italic><tp:taxon-name><tp:taxon-name-part taxon-name-part-type="genus" reg="Dasyprocta">Dasyprocta</tp:taxon-name-part> <tp:taxon-name-part taxon-name-part-type="species" reg="punctata">punctata</tp:taxon-name-part></tp:taxon-name></italic>. Photographs by M. Dal Zotto.</p></caption><graphic xmlns:xlink="http://www.w3.org/1999/xlink" xlink:href="zookeys-1260-037_article-128800__-g002.jpg" position="float" orientation="portrait" xlink:type="simple" id="oo_1466146.jpg"><uri content-type="original_file" xlink:type="simple">https://binary.pensoft.net/fig/1466146</uri></graphic></fig></tp:treatment-sec><ref-list><ref id="B93"><mixed-citation xmlns:xlink="http://www.w3.org/1999/xlink" xlink:type="simple"><person-group><name name-style="western"><surname>Wainwright</surname><given-names>M</given-names></name></person-group> (<year>2007</year>) <source>The mammals of Costa Rica: A natural history and field guide.</source><publisher-name>Zona Tropical</publisher-name>, <publisher-loc>Comstock Publishing Associates, Cornell University Press, Ithaca, New York, and London, United Kingdom</publisher-loc>, <size units="page">454 pp</size>.</mixed-citation></ref><ref id="B6"><mixed-citation xmlns:xlink="http://www.w3.org/1999/xlink" xlink:type="simple"><person-group><name name-style="western"><surname>Beal</surname><given-names>MR</given-names></name><name name-style="western"><surname>Matzinger</surname><given-names>PJ</given-names></name><name name-style="western"><surname>Saborío-R</surname><given-names>G</given-names></name><name name-style="western"><surname>Bristan</surname><given-names>JN</given-names></name><name name-style="western"><surname>Olson</surname><given-names>ER</given-names></name></person-group> (<year>2020</year>) Survey of medium-sized and large mammals of Piedras Blancas National Park, Costa Rica. Check List 16: 939. <ext-link xlink:href="10.15560/16.4.939" ext-link-type="doi" xlink:type="simple">https://doi.org/10.15560/16.4.939</ext-link></mixed-citation></ref><ref id="B41"><mixed-citation xmlns:xlink="http://www.w3.org/1999/xlink" xlink:type="simple">IUCN (<year>2025</year>) The IUCN Red List of Threatened Species. Ver. 2025-1. <ext-link xlink:href="https://www.iucnredlist.org" ext-link-type="uri" xlink:type="simple">https://www.iucnredlist.org</ext-link> [accessed 30 May 2025]</mixed-citation></ref></ref-list></tp:taxon-treatment>
