# Supplementary material for: ﻿Mammal diversity and tourism influence in an under-investigated region of Costa Rica
Source: Zookeys. 2025 Nov 14;1260:37–74. doi: 10.3897/zookeys.1260.128800 (PMC12639358; doi:10.3897/zookeys.1260.128800)
Supplement: XML Treatment for Canis latrans [file zookeys.1260.128800-treatment11.xml]

<!DOCTYPE tp:taxon-treatment
  PUBLIC "-//TaxonX//DTD Taxonomic Treatment Publishing DTD v0 20100105//EN" "tax-treatment-NSO.dtd">
<tp:taxon-treatment xmlns:tp="http://www.plazi.org/taxpub"><tp:treatment-meta><kwd-group><label>Taxon classification</label><kwd>
                  <named-content content-type="kingdom">Animalia</named-content>
                </kwd><kwd>
                  <named-content content-type="order">Carnivora</named-content>
                </kwd><kwd>
                  <named-content content-type="family">Canidae</named-content>
                </kwd></kwd-group><mixed-citation publication-type="journal"><person-group><name><surname>Fonda</surname><given-names>Federica</given-names></name><name><surname>Vezzani</surname><given-names>Liam</given-names></name><name><surname>Mena Aguilar</surname><given-names>Luis Ángel</given-names></name><name><surname>Venegas-Elizondo</surname><given-names>Carlos Andrés</given-names></name><name><surname>Bolaños Brenes</surname><given-names>Alexander</given-names></name><name><surname>Lopez</surname><given-names>Dayron Manuel</given-names></name><name><surname>Romeo</surname><given-names>Giuseppe</given-names></name><name><surname>Sonetti</surname><given-names>Dario</given-names></name><name><surname>Dal Zotto</surname><given-names>Matteo</given-names></name></person-group><article-title>﻿Mammal diversity and tourism influence in an under-investigated region of Costa Rica</article-title><source>Zookeys</source><day>14</day><month>11</month><year>2025</year><volume>1260</volume><fpage>37</fpage><lpage>74</lpage><pub-id pub-id-type="doi">10.3897/zookeys.1260.128800</pub-id></mixed-citation></tp:treatment-meta><tp:nomenclature><label>﻿</label><tp:taxon-name><object-id xmlns:xlink="http://www.w3.org/1999/xlink" content-type="arpha" xlink:type="simple">4C0B229E-24C1-50AE-BF11-F61B22D7F15A</object-id>
                <tp:taxon-name-part taxon-name-part-type="genus" reg="Canis">Canis</tp:taxon-name-part>
                <tp:taxon-name-part taxon-name-part-type="species" reg="latrans">latrans</tp:taxon-name-part>
              </tp:taxon-name><tp:taxon-authority>Say, 1823</tp:taxon-authority></tp:nomenclature><tp:treatment-sec sec-type="material" id="SECID0EOVAI"><title>Material examined.</title><p>Costa Rica • Puntarenas Province, Karen Mogensen Wildlife Refuge; <named-content xmlns:xlink="http://www.w3.org/1999/xlink" content-type="dwc:verbatimCoordinates" xlink:type="simple"><named-content content-type="geo-json" specific-use="{&#34;type&#34;:&#34;Point&#34;,&#34;coordinates&#34;:[-85.063333,9.871944]}" id="NCID0EXVAI" xlink:type="simple">09°52'19"N, 085°03'48"W</named-content></named-content>; 384 m alt.; 11.02.2018; vocalisations.</p></tp:treatment-sec><tp:treatment-sec sec-type="Identification" id="SECID0E3VAI"><title>Identification.</title><p>Medium-sized canid, related to the Eurasian golden jackal <italic><tp:taxon-name><tp:taxon-name-part taxon-name-part-type="genus" reg="Canis">Canis</tp:taxon-name-part> <tp:taxon-name-part taxon-name-part-type="species" reg="aureus">aureus</tp:taxon-name-part></tp:taxon-name></italic> (Linnaeus, 1758) both for morphology and eco-ethology (<xref ref-type="bibr" rid="B93">Wainwright 2007</xref>). The colour of fur varies from grey to different yellow-brown tones in the upperparts and usually has paler underparts. The snout is elongated, the ears are triangular and held erect, and the tail is long with a black tip. Adapted to several habitat types thank to the extremely varied diet. Its range is rapidly expanding from North America to South America. At present the coyote is reported only along the Pacific slope of Costa Rica (<xref ref-type="bibr" rid="B34">Hernández-Hernández and Chávez 2021</xref>; Reid and Gόmez Zamora 2022). In the Wildlife Refuge the coyote is recorded year-round, mainly in open areas near or within dry forest habitats.</p></tp:treatment-sec><ref-list><ref id="B93"><mixed-citation xmlns:xlink="http://www.w3.org/1999/xlink" xlink:type="simple"><person-group><name name-style="western"><surname>Wainwright</surname><given-names>M</given-names></name></person-group> (<year>2007</year>) <source>The mammals of Costa Rica: A natural history and field guide.</source><publisher-name>Zona Tropical</publisher-name>, <publisher-loc>Comstock Publishing Associates, Cornell University Press, Ithaca, New York, and London, United Kingdom</publisher-loc>, <size units="page">454 pp</size>.</mixed-citation></ref><ref id="B34"><mixed-citation xmlns:xlink="http://www.w3.org/1999/xlink" xlink:type="simple"><person-group><name name-style="western"><surname>Hernández-Hernández</surname><given-names>JC</given-names></name><name name-style="western"><surname>Chávez</surname><given-names>C</given-names></name></person-group> (<year>2021</year>) <article-title>Inventory of medium-sized and large mammals in La Encrucijada Biosphere Reserve and Puerto Arista Estuarine System, Chiapas, Mexico.</article-title><source>Check List</source><volume>17</volume>: <fpage>1155</fpage>–<lpage>1170</lpage>. <ext-link xlink:href="10.15560/17.4.1155" ext-link-type="doi" xlink:type="simple">https://doi.org/10.15560/17.4.1155</ext-link></mixed-citation></ref></ref-list></tp:taxon-treatment>
