# Supplementary material for: ﻿Mammal diversity and tourism influence in an under-investigated region of Costa Rica
Source: Zookeys. 2025 Nov 14;1260:37–74. doi: 10.3897/zookeys.1260.128800 (PMC12639358; doi:10.3897/zookeys.1260.128800)
Supplement: XML Treatment for Urocyon cinereoargenteus [file zookeys.1260.128800-treatment12.xml]

<!DOCTYPE tp:taxon-treatment
  PUBLIC "-//TaxonX//DTD Taxonomic Treatment Publishing DTD v0 20100105//EN" "tax-treatment-NSO.dtd">
<tp:taxon-treatment xmlns:tp="http://www.plazi.org/taxpub"><tp:treatment-meta><kwd-group><label>Taxon classification</label><kwd>
                  <named-content content-type="kingdom">Animalia</named-content>
                </kwd><kwd>
                  <named-content content-type="order">Carnivora</named-content>
                </kwd><kwd>
                  <named-content content-type="family">Canidae</named-content>
                </kwd></kwd-group><mixed-citation publication-type="journal"><person-group><name><surname>Fonda</surname><given-names>Federica</given-names></name><name><surname>Vezzani</surname><given-names>Liam</given-names></name><name><surname>Mena Aguilar</surname><given-names>Luis Ángel</given-names></name><name><surname>Venegas-Elizondo</surname><given-names>Carlos Andrés</given-names></name><name><surname>Bolaños Brenes</surname><given-names>Alexander</given-names></name><name><surname>Lopez</surname><given-names>Dayron Manuel</given-names></name><name><surname>Romeo</surname><given-names>Giuseppe</given-names></name><name><surname>Sonetti</surname><given-names>Dario</given-names></name><name><surname>Dal Zotto</surname><given-names>Matteo</given-names></name></person-group><article-title>﻿Mammal diversity and tourism influence in an under-investigated region of Costa Rica</article-title><source>Zookeys</source><day>14</day><month>11</month><year>2025</year><volume>1260</volume><fpage>37</fpage><lpage>74</lpage><pub-id pub-id-type="doi">10.3897/zookeys.1260.128800</pub-id></mixed-citation></tp:treatment-meta><tp:nomenclature><label>﻿</label><tp:taxon-name><object-id xmlns:xlink="http://www.w3.org/1999/xlink" content-type="arpha" xlink:type="simple">A06B322C-BAAD-52B3-8FBB-8A4D7C7C0320</object-id>
                <tp:taxon-name-part taxon-name-part-type="genus" reg="Urocyon">Urocyon</tp:taxon-name-part>
                <tp:taxon-name-part taxon-name-part-type="species" reg="cinereoargenteus">cinereoargenteus</tp:taxon-name-part>
              </tp:taxon-name><tp:taxon-authority>(von Schreber, 1775)</tp:taxon-authority></tp:nomenclature><tp:treatment-sec sec-type="material" id="SECID0EGYAI"><title>Material examined.</title><p>Costa Rica • Puntarenas Province, Karen Mogensen Wildlife Refuge; <named-content xmlns:xlink="http://www.w3.org/1999/xlink" content-type="dwc:verbatimCoordinates" xlink:type="simple"><named-content content-type="geo-json" specific-use="{&#34;type&#34;:&#34;Point&#34;,&#34;coordinates&#34;:[-85.057500,9.874444]}" id="NCID0EPYAI" xlink:type="simple">09°52'28"N, 085°03'27"W</named-content></named-content>; 382 m alt.; 02.02.2019; direct observation.</p></tp:treatment-sec><tp:treatment-sec sec-type="Identification" id="SECID0EUYAI"><title>Identification.</title><p>Relatively small canid, smaller than the coyote, with rather short legs. The fur is mainly grey in the upperparts and brownish-rufous in the underparts; throat and cheeks white. The colours of the upper and lower sides are delimited by a brownish band. The ears are triangular and held erect, the tail is bushy with black tip. The throat is white and the face grey, and the sides of the neck, the abdomen and the base of the tail are reddish. This species is one of the few canids able to climb trees (<xref ref-type="bibr" rid="B34">Hernández-Hernández and Chávez 2021</xref>; Reid and Gόmez Zamora 2022). Occasionally recorded in dry habitats in the Wildlife Refuge.</p></tp:treatment-sec><ref-list><ref id="B34"><mixed-citation xmlns:xlink="http://www.w3.org/1999/xlink" xlink:type="simple"><person-group><name name-style="western"><surname>Hernández-Hernández</surname><given-names>JC</given-names></name><name name-style="western"><surname>Chávez</surname><given-names>C</given-names></name></person-group> (<year>2021</year>) <article-title>Inventory of medium-sized and large mammals in La Encrucijada Biosphere Reserve and Puerto Arista Estuarine System, Chiapas, Mexico.</article-title><source>Check List</source><volume>17</volume>: <fpage>1155</fpage>–<lpage>1170</lpage>. <ext-link xlink:href="10.15560/17.4.1155" ext-link-type="doi" xlink:type="simple">https://doi.org/10.15560/17.4.1155</ext-link></mixed-citation></ref></ref-list></tp:taxon-treatment>
