# Supplementary material for: ﻿Mammal diversity and tourism influence in an under-investigated region of Costa Rica
Source: Zookeys. 2025 Nov 14;1260:37–74. doi: 10.3897/zookeys.1260.128800 (PMC12639358; doi:10.3897/zookeys.1260.128800)
Supplement: XML Treatment for Leopardus wiedii [file zookeys.1260.128800-treatment13.xml]

<!DOCTYPE tp:taxon-treatment
  PUBLIC "-//TaxonX//DTD Taxonomic Treatment Publishing DTD v0 20100105//EN" "tax-treatment-NSO.dtd">
<tp:taxon-treatment xmlns:tp="http://www.plazi.org/taxpub"><tp:treatment-meta><kwd-group><label>Taxon classification</label><kwd>
                  <named-content content-type="kingdom">Animalia</named-content>
                </kwd><kwd>
                  <named-content content-type="order">Carnivora</named-content>
                </kwd><kwd>
                  <named-content content-type="family">Felidae</named-content>
                </kwd></kwd-group><mixed-citation publication-type="journal"><person-group><name><surname>Fonda</surname><given-names>Federica</given-names></name><name><surname>Vezzani</surname><given-names>Liam</given-names></name><name><surname>Mena Aguilar</surname><given-names>Luis Ángel</given-names></name><name><surname>Venegas-Elizondo</surname><given-names>Carlos Andrés</given-names></name><name><surname>Bolaños Brenes</surname><given-names>Alexander</given-names></name><name><surname>Lopez</surname><given-names>Dayron Manuel</given-names></name><name><surname>Romeo</surname><given-names>Giuseppe</given-names></name><name><surname>Sonetti</surname><given-names>Dario</given-names></name><name><surname>Dal Zotto</surname><given-names>Matteo</given-names></name></person-group><article-title>﻿Mammal diversity and tourism influence in an under-investigated region of Costa Rica</article-title><source>Zookeys</source><day>14</day><month>11</month><year>2025</year><volume>1260</volume><fpage>37</fpage><lpage>74</lpage><pub-id pub-id-type="doi">10.3897/zookeys.1260.128800</pub-id></mixed-citation></tp:treatment-meta><tp:nomenclature><label>﻿</label><tp:taxon-name><object-id xmlns:xlink="http://www.w3.org/1999/xlink" content-type="arpha" xlink:type="simple">A2346353-23A5-592D-B59A-2291A7D78F02</object-id>
                <tp:taxon-name-part taxon-name-part-type="genus" reg="Leopardus">Leopardus</tp:taxon-name-part>
                <tp:taxon-name-part taxon-name-part-type="species" reg="wiedii">wiedii</tp:taxon-name-part>
              </tp:taxon-name><tp:taxon-authority>(Schinz, 1821)</tp:taxon-authority></tp:nomenclature><tp:treatment-sec sec-type="material" id="SECID0EZ1AI"><title>Material examined.</title><p>Costa Rica • Puntarenas Province, Karen Mogensen Wildlife Refuge; <named-content xmlns:xlink="http://www.w3.org/1999/xlink" content-type="dwc:verbatimCoordinates" xlink:type="simple"><named-content content-type="geo-json" specific-use="{&#34;type&#34;:&#34;Point&#34;,&#34;coordinates&#34;:[-85.059722,9.864167]}" id="NCID0EC2AI" xlink:type="simple">09°51'51"N, 085°03'35"W</named-content></named-content>; 275 m alt.; 15.03.2021; direct observation.</p></tp:treatment-sec><tp:treatment-sec sec-type="Identification" id="SECID0EH2AI"><title>Identification.</title><p>Small to medium-sized spotted cat, smaller than the ocelot (<italic><tp:taxon-name><tp:taxon-name-part taxon-name-part-type="genus" reg="Leopardus">L.</tp:taxon-name-part> <tp:taxon-name-part taxon-name-part-type="species" reg="pardalis">pardalis</tp:taxon-name-part></tp:taxon-name></italic>; see below). It may be confused with <italic><tp:taxon-name><tp:taxon-name-part taxon-name-part-type="genus" reg="Leopardus">L.</tp:taxon-name-part> <tp:taxon-name-part taxon-name-part-type="species" reg="pardalis">pardalis</tp:taxon-name-part></tp:taxon-name></italic>, but the tail is proportionately longer (ca. 70% of head and body length), the eyes are larger and the snout is more protruding (<xref ref-type="bibr" rid="B93">Wainwright 2007</xref>). Mainly arboreal, differing from the other cats recorded in the Wildlife Refuge (<xref ref-type="bibr" rid="B6">Beal et al. 2020</xref>). Rare; recorded in forested habitats in the study area. This species is uncommon in Costa Rica and considered Near Threatened at a global level (<xref ref-type="bibr" rid="B41">IUCN 2025</xref>).</p></tp:treatment-sec><ref-list><ref id="B93"><mixed-citation xmlns:xlink="http://www.w3.org/1999/xlink" xlink:type="simple"><person-group><name name-style="western"><surname>Wainwright</surname><given-names>M</given-names></name></person-group> (<year>2007</year>) <source>The mammals of Costa Rica: A natural history and field guide.</source><publisher-name>Zona Tropical</publisher-name>, <publisher-loc>Comstock Publishing Associates, Cornell University Press, Ithaca, New York, and London, United Kingdom</publisher-loc>, <size units="page">454 pp</size>.</mixed-citation></ref><ref id="B6"><mixed-citation xmlns:xlink="http://www.w3.org/1999/xlink" xlink:type="simple"><person-group><name name-style="western"><surname>Beal</surname><given-names>MR</given-names></name><name name-style="western"><surname>Matzinger</surname><given-names>PJ</given-names></name><name name-style="western"><surname>Saborío-R</surname><given-names>G</given-names></name><name name-style="western"><surname>Bristan</surname><given-names>JN</given-names></name><name name-style="western"><surname>Olson</surname><given-names>ER</given-names></name></person-group> (<year>2020</year>) Survey of medium-sized and large mammals of Piedras Blancas National Park, Costa Rica. Check List 16: 939. <ext-link xlink:href="10.15560/16.4.939" ext-link-type="doi" xlink:type="simple">https://doi.org/10.15560/16.4.939</ext-link></mixed-citation></ref><ref id="B41"><mixed-citation xmlns:xlink="http://www.w3.org/1999/xlink" xlink:type="simple">IUCN (<year>2025</year>) The IUCN Red List of Threatened Species. Ver. 2025-1. <ext-link xlink:href="https://www.iucnredlist.org" ext-link-type="uri" xlink:type="simple">https://www.iucnredlist.org</ext-link> [accessed 30 May 2025]</mixed-citation></ref></ref-list></tp:taxon-treatment>
