# Supplementary material for: ﻿Mammal diversity and tourism influence in an under-investigated region of Costa Rica
Source: Zookeys. 2025 Nov 14;1260:37–74. doi: 10.3897/zookeys.1260.128800 (PMC12639358; doi:10.3897/zookeys.1260.128800)
Supplement: XML Treatment for Puma concolor [file zookeys.1260.128800-treatment16.xml]

<!DOCTYPE tp:taxon-treatment
  PUBLIC "-//TaxonX//DTD Taxonomic Treatment Publishing DTD v0 20100105//EN" "tax-treatment-NSO.dtd">
<tp:taxon-treatment xmlns:tp="http://www.plazi.org/taxpub"><tp:treatment-meta><kwd-group><label>Taxon classification</label><kwd>
                  <named-content content-type="kingdom">Animalia</named-content>
                </kwd><kwd>
                  <named-content content-type="order">Carnivora</named-content>
                </kwd><kwd>
                  <named-content content-type="family">Felidae</named-content>
                </kwd></kwd-group><mixed-citation publication-type="journal"><person-group><name><surname>Fonda</surname><given-names>Federica</given-names></name><name><surname>Vezzani</surname><given-names>Liam</given-names></name><name><surname>Mena Aguilar</surname><given-names>Luis Ángel</given-names></name><name><surname>Venegas-Elizondo</surname><given-names>Carlos Andrés</given-names></name><name><surname>Bolaños Brenes</surname><given-names>Alexander</given-names></name><name><surname>Lopez</surname><given-names>Dayron Manuel</given-names></name><name><surname>Romeo</surname><given-names>Giuseppe</given-names></name><name><surname>Sonetti</surname><given-names>Dario</given-names></name><name><surname>Dal Zotto</surname><given-names>Matteo</given-names></name></person-group><article-title>﻿Mammal diversity and tourism influence in an under-investigated region of Costa Rica</article-title><source>Zookeys</source><day>14</day><month>11</month><year>2025</year><volume>1260</volume><fpage>37</fpage><lpage>74</lpage><pub-id pub-id-type="doi">10.3897/zookeys.1260.128800</pub-id></mixed-citation></tp:treatment-meta><tp:nomenclature><label>﻿</label><tp:taxon-name><object-id xmlns:xlink="http://www.w3.org/1999/xlink" content-type="arpha" xlink:type="simple">9F9C8788-1800-53D7-B122-2FD211FB694C</object-id>
                <tp:taxon-name-part taxon-name-part-type="genus" reg="Puma">Puma</tp:taxon-name-part>
                <tp:taxon-name-part taxon-name-part-type="species" reg="concolor">concolor</tp:taxon-name-part>
              </tp:taxon-name><tp:taxon-authority>(Linnaeus, 1771)</tp:taxon-authority><xref ref-type="fig" rid="F3">Fig. 3E Puma</xref></tp:nomenclature><tp:treatment-sec sec-type="material" id="SECID0EKDBI"><title>Material examined.</title><p>Costa Rica • Puntarenas Province, Karen Mogensen Wildlife Refuge; <named-content xmlns:xlink="http://www.w3.org/1999/xlink" content-type="dwc:verbatimCoordinates" xlink:type="simple"><named-content content-type="geo-json" specific-use="{&#34;type&#34;:&#34;Point&#34;,&#34;coordinates&#34;:[-85.058333,9.873333]}" id="NCID0ETDBI" xlink:type="simple">09°52'24"N, 085°03'30"W</named-content></named-content>; 362 m alt.; 10.04.2018; camera trapping.</p></tp:treatment-sec><tp:treatment-sec sec-type="Identification" id="SECID0EYDBI"><title>Identification.</title><p>Large-sized cat. The only larger felid in Costa Rica is the jaguar <italic><tp:taxon-name><tp:taxon-name-part taxon-name-part-type="genus" reg="Panthera">Panthera</tp:taxon-name-part> <tp:taxon-name-part taxon-name-part-type="species" reg="onca">onca</tp:taxon-name-part></tp:taxon-name></italic> (Linnaeus, 1758) which was present in the Wildlife Refuge until the 1970s (L. A. Mena Aguilar pers. obs.). The fur varies in colour from pale to reddish brown. Often black and white facial markings and a black tip on the tail. It may be confused with the red phase of <italic><tp:taxon-name><tp:taxon-name-part taxon-name-part-type="genus" reg="Herpailurus">H.</tp:taxon-name-part> <tp:taxon-name-part taxon-name-part-type="species" reg="yagouaroundi">yagouaroundi</tp:taxon-name-part></tp:taxon-name></italic> but is considerably larger (<xref ref-type="bibr" rid="B93">Wainwright 2007</xref>). The most widespread wildcat of the world, with a range expanding from Alaska to the southern tip of South America (Reid and Gόmez Zamora 2022). Records of females with cubs confirm that this species breeds within the Wildlife Refuge or in its vicinity (see also the Discussion chapter). Rare in the study area; recorded in different habitat types.</p></tp:treatment-sec><tp:treatment-sec><!--Section generated to contain objects referenced in tp:taxon-treatment.--><fig id="F3" position="float" orientation="portrait"><object-id xmlns:xlink="http://www.w3.org/1999/xlink" content-type="doi" xlink:type="simple">10.3897/zookeys.1260.128800.figure3</object-id><object-id xmlns:xlink="http://www.w3.org/1999/xlink" content-type="arpha" xlink:type="simple">55AB4A56-BB99-5DA3-847D-13DEF29F082D</object-id><label>Figure 3.</label><caption><p>Camera-trapped mammals in the Karen Mogensen Wildlife Refuge. <bold>A.</bold><italic><tp:taxon-name><tp:taxon-name-part taxon-name-part-type="genus" reg="Didelphis">Didelphis</tp:taxon-name-part> <tp:taxon-name-part taxon-name-part-type="species" reg="marsupialis">marsupialis</tp:taxon-name-part></tp:taxon-name></italic>; <bold>B.</bold><italic><tp:taxon-name><tp:taxon-name-part taxon-name-part-type="genus" reg="Tamandua">Tamandua</tp:taxon-name-part> <tp:taxon-name-part taxon-name-part-type="species" reg="mexicana">mexicana</tp:taxon-name-part></tp:taxon-name></italic>; <bold>C.</bold><italic><tp:taxon-name><tp:taxon-name-part taxon-name-part-type="genus" reg="Eira">Eira</tp:taxon-name-part> <tp:taxon-name-part taxon-name-part-type="species" reg="barbara">barbara</tp:taxon-name-part></tp:taxon-name></italic>; <bold>D.</bold><italic><tp:taxon-name><tp:taxon-name-part taxon-name-part-type="genus" reg="Lontra">Lontra</tp:taxon-name-part> <tp:taxon-name-part taxon-name-part-type="species" reg="annectens">annectens</tp:taxon-name-part></tp:taxon-name></italic>; <bold>E.</bold><italic><tp:taxon-name><tp:taxon-name-part taxon-name-part-type="genus" reg="Puma">Puma</tp:taxon-name-part> <tp:taxon-name-part taxon-name-part-type="species" reg="concolor">concolor</tp:taxon-name-part></tp:taxon-name></italic>; <bold>F.</bold><italic><tp:taxon-name><tp:taxon-name-part taxon-name-part-type="genus" reg="Leopardus">Leopardus</tp:taxon-name-part> <tp:taxon-name-part taxon-name-part-type="species" reg="pardalis">pardalis</tp:taxon-name-part></tp:taxon-name></italic>.</p></caption><graphic xmlns:xlink="http://www.w3.org/1999/xlink" xlink:href="zookeys-1260-037_article-128800__-g003.jpg" position="float" orientation="portrait" xlink:type="simple" id="oo_1466147.jpg"><uri content-type="original_file" xlink:type="simple">https://binary.pensoft.net/fig/1466147</uri></graphic></fig></tp:treatment-sec><ref-list><ref id="B93"><mixed-citation xmlns:xlink="http://www.w3.org/1999/xlink" xlink:type="simple"><person-group><name name-style="western"><surname>Wainwright</surname><given-names>M</given-names></name></person-group> (<year>2007</year>) <source>The mammals of Costa Rica: A natural history and field guide.</source><publisher-name>Zona Tropical</publisher-name>, <publisher-loc>Comstock Publishing Associates, Cornell University Press, Ithaca, New York, and London, United Kingdom</publisher-loc>, <size units="page">454 pp</size>.</mixed-citation></ref></ref-list></tp:taxon-treatment>
