# Supplementary material for: ﻿Mammal diversity and tourism influence in an under-investigated region of Costa Rica
Source: Zookeys. 2025 Nov 14;1260:37–74. doi: 10.3897/zookeys.1260.128800 (PMC12639358; doi:10.3897/zookeys.1260.128800)
Supplement: XML Treatment for Conepatus semistriatus [file zookeys.1260.128800-treatment17.xml]

<!DOCTYPE tp:taxon-treatment
  PUBLIC "-//TaxonX//DTD Taxonomic Treatment Publishing DTD v0 20100105//EN" "tax-treatment-NSO.dtd">
<tp:taxon-treatment xmlns:tp="http://www.plazi.org/taxpub"><tp:treatment-meta><kwd-group><label>Taxon classification</label><kwd>
                  <named-content content-type="kingdom">Animalia</named-content>
                </kwd><kwd>
                  <named-content content-type="order">Carnivora</named-content>
                </kwd><kwd>
                  <named-content content-type="family">Mephitidae</named-content>
                </kwd></kwd-group><mixed-citation publication-type="journal"><person-group><name><surname>Fonda</surname><given-names>Federica</given-names></name><name><surname>Vezzani</surname><given-names>Liam</given-names></name><name><surname>Mena Aguilar</surname><given-names>Luis Ángel</given-names></name><name><surname>Venegas-Elizondo</surname><given-names>Carlos Andrés</given-names></name><name><surname>Bolaños Brenes</surname><given-names>Alexander</given-names></name><name><surname>Lopez</surname><given-names>Dayron Manuel</given-names></name><name><surname>Romeo</surname><given-names>Giuseppe</given-names></name><name><surname>Sonetti</surname><given-names>Dario</given-names></name><name><surname>Dal Zotto</surname><given-names>Matteo</given-names></name></person-group><article-title>﻿Mammal diversity and tourism influence in an under-investigated region of Costa Rica</article-title><source>Zookeys</source><day>14</day><month>11</month><year>2025</year><volume>1260</volume><fpage>37</fpage><lpage>74</lpage><pub-id pub-id-type="doi">10.3897/zookeys.1260.128800</pub-id></mixed-citation></tp:treatment-meta><tp:nomenclature><label>﻿</label><tp:taxon-name><object-id xmlns:xlink="http://www.w3.org/1999/xlink" content-type="arpha" xlink:type="simple">1C7F78C3-770D-5211-B86B-A83366D342E4</object-id>
                <tp:taxon-name-part taxon-name-part-type="genus" reg="Conepatus">Conepatus</tp:taxon-name-part>
                <tp:taxon-name-part taxon-name-part-type="species" reg="semistriatus">semistriatus</tp:taxon-name-part>
              </tp:taxon-name><tp:taxon-authority>(Boddaert, 1785)</tp:taxon-authority></tp:nomenclature><tp:treatment-sec sec-type="material" id="SECID0ETGBI"><title>Material examined.</title><p>Costa Rica • Puntarenas Province, Karen Mogensen Wildlife Refuge; <named-content xmlns:xlink="http://www.w3.org/1999/xlink" content-type="dwc:verbatimCoordinates" xlink:type="simple"><named-content content-type="geo-json" specific-use="{&#34;type&#34;:&#34;Point&#34;,&#34;coordinates&#34;:[-85.057778,9.869722]}" id="NCID0E3GBI" xlink:type="simple">09°52'11"N, 085°03'28"W</named-content></named-content>; 295 m alt.; 21.01.2018; direct observation.</p></tp:treatment-sec><tp:treatment-sec sec-type="Identification" id="SECID0EBHBI"><title>Identification.</title><p>Medium-sized. The fur of the trunk is black with two distinctive white stripes that run from the forehead to the rump. The white stripes along the body size distinguish this skunk species from the southern spotted skunk (<italic><tp:taxon-name><tp:taxon-name-part taxon-name-part-type="genus" reg="Spilogale">Spilogale</tp:taxon-name-part> <tp:taxon-name-part taxon-name-part-type="species" reg="angustifrons">angustifrons</tp:taxon-name-part></tp:taxon-name></italic>; see below). The tail is bushy, black at the base and then white. The snout is rather large, pig-like (<xref ref-type="bibr" rid="B93">Wainwright 2007</xref>; Reid and Gόmez Zamora 2022). In the Wildlife Refuge this species is recorded in various habitat types in all seasons.</p></tp:treatment-sec><ref-list><ref id="B93"><mixed-citation xmlns:xlink="http://www.w3.org/1999/xlink" xlink:type="simple"><person-group><name name-style="western"><surname>Wainwright</surname><given-names>M</given-names></name></person-group> (<year>2007</year>) <source>The mammals of Costa Rica: A natural history and field guide.</source><publisher-name>Zona Tropical</publisher-name>, <publisher-loc>Comstock Publishing Associates, Cornell University Press, Ithaca, New York, and London, United Kingdom</publisher-loc>, <size units="page">454 pp</size>.</mixed-citation></ref></ref-list></tp:taxon-treatment>
