# Supplementary material for: ﻿Mammal diversity and tourism influence in an under-investigated region of Costa Rica
Source: Zookeys. 2025 Nov 14;1260:37–74. doi: 10.3897/zookeys.1260.128800 (PMC12639358; doi:10.3897/zookeys.1260.128800)
Supplement: XML Treatment for Spilogale angustifrons [file zookeys.1260.128800-treatment18.xml]

<!DOCTYPE tp:taxon-treatment
  PUBLIC "-//TaxonX//DTD Taxonomic Treatment Publishing DTD v0 20100105//EN" "tax-treatment-NSO.dtd">
<tp:taxon-treatment xmlns:tp="http://www.plazi.org/taxpub"><tp:treatment-meta><kwd-group><label>Taxon classification</label><kwd>
                  <named-content content-type="kingdom">Animalia</named-content>
                </kwd><kwd>
                  <named-content content-type="order">Carnivora</named-content>
                </kwd><kwd>
                  <named-content content-type="family">Mephitidae</named-content>
                </kwd></kwd-group><mixed-citation publication-type="journal"><person-group><name><surname>Fonda</surname><given-names>Federica</given-names></name><name><surname>Vezzani</surname><given-names>Liam</given-names></name><name><surname>Mena Aguilar</surname><given-names>Luis Ángel</given-names></name><name><surname>Venegas-Elizondo</surname><given-names>Carlos Andrés</given-names></name><name><surname>Bolaños Brenes</surname><given-names>Alexander</given-names></name><name><surname>Lopez</surname><given-names>Dayron Manuel</given-names></name><name><surname>Romeo</surname><given-names>Giuseppe</given-names></name><name><surname>Sonetti</surname><given-names>Dario</given-names></name><name><surname>Dal Zotto</surname><given-names>Matteo</given-names></name></person-group><article-title>﻿Mammal diversity and tourism influence in an under-investigated region of Costa Rica</article-title><source>Zookeys</source><day>14</day><month>11</month><year>2025</year><volume>1260</volume><fpage>37</fpage><lpage>74</lpage><pub-id pub-id-type="doi">10.3897/zookeys.1260.128800</pub-id></mixed-citation></tp:treatment-meta><tp:nomenclature><label>﻿</label><tp:taxon-name><object-id xmlns:xlink="http://www.w3.org/1999/xlink" content-type="arpha" xlink:type="simple">8F7E72FB-B46F-536D-8179-D1E02775AFDA</object-id>
                <tp:taxon-name-part taxon-name-part-type="genus" reg="Spilogale">Spilogale</tp:taxon-name-part>
                <tp:taxon-name-part taxon-name-part-type="species" reg="angustifrons">angustifrons</tp:taxon-name-part>
              </tp:taxon-name><tp:taxon-authority>Howell, 1902</tp:taxon-authority></tp:nomenclature><tp:treatment-sec sec-type="material" id="SECID0EHJBI"><title>Material examined.</title><p>Costa Rica • Puntarenas Province, Karen Mogensen Wildlife Refuge; <named-content xmlns:xlink="http://www.w3.org/1999/xlink" content-type="dwc:verbatimCoordinates" xlink:type="simple"><named-content content-type="geo-json" specific-use="{&#34;type&#34;:&#34;Point&#34;,&#34;coordinates&#34;:[-85.056944,9.869167]}" id="NCID0EQJBI" xlink:type="simple">09°52'09"N, 085°03'25"W</named-content></named-content>; 306 m alt.; 31.03.2019; camera trapping.</p></tp:treatment-sec><tp:treatment-sec sec-type="Identification" id="SECID0EVJBI"><title>Identification.</title><p>Small-sized skunk, with short legs and elongated body. The fur is black, with white stripes and spots. The tail is proportionately short, mainly white, black at the base. Occasionally recorded in the study area in transitional forest. In Costa Rica it is known only from the northwestern part of the country (Reid and Gόmez Zamora 2022). Further remarks on the range of <italic><tp:taxon-name><tp:taxon-name-part taxon-name-part-type="genus" reg="Spilogale">S.</tp:taxon-name-part> <tp:taxon-name-part taxon-name-part-type="species" reg="angustifrons">angustifrons</tp:taxon-name-part></tp:taxon-name></italic> are reported in the Discussion.</p></tp:treatment-sec></tp:taxon-treatment>
