# Supplementary material for: ﻿Mammal diversity and tourism influence in an under-investigated region of Costa Rica
Source: Zookeys. 2025 Nov 14;1260:37–74. doi: 10.3897/zookeys.1260.128800 (PMC12639358; doi:10.3897/zookeys.1260.128800)
Supplement: XML Treatment for Eira barbara [file zookeys.1260.128800-treatment19.xml]

<!DOCTYPE tp:taxon-treatment
  PUBLIC "-//TaxonX//DTD Taxonomic Treatment Publishing DTD v0 20100105//EN" "tax-treatment-NSO.dtd">
<tp:taxon-treatment xmlns:tp="http://www.plazi.org/taxpub"><tp:treatment-meta><kwd-group><label>Taxon classification</label><kwd>
                  <named-content content-type="kingdom">Animalia</named-content>
                </kwd><kwd>
                  <named-content content-type="order">Carnivora</named-content>
                </kwd><kwd>
                  <named-content content-type="family">Mustelidae</named-content>
                </kwd></kwd-group><mixed-citation publication-type="journal"><person-group><name><surname>Fonda</surname><given-names>Federica</given-names></name><name><surname>Vezzani</surname><given-names>Liam</given-names></name><name><surname>Mena Aguilar</surname><given-names>Luis Ángel</given-names></name><name><surname>Venegas-Elizondo</surname><given-names>Carlos Andrés</given-names></name><name><surname>Bolaños Brenes</surname><given-names>Alexander</given-names></name><name><surname>Lopez</surname><given-names>Dayron Manuel</given-names></name><name><surname>Romeo</surname><given-names>Giuseppe</given-names></name><name><surname>Sonetti</surname><given-names>Dario</given-names></name><name><surname>Dal Zotto</surname><given-names>Matteo</given-names></name></person-group><article-title>﻿Mammal diversity and tourism influence in an under-investigated region of Costa Rica</article-title><source>Zookeys</source><day>14</day><month>11</month><year>2025</year><volume>1260</volume><fpage>37</fpage><lpage>74</lpage><pub-id pub-id-type="doi">10.3897/zookeys.1260.128800</pub-id></mixed-citation></tp:treatment-meta><tp:nomenclature><label>﻿</label><tp:taxon-name><object-id xmlns:xlink="http://www.w3.org/1999/xlink" content-type="arpha" xlink:type="simple">C0813C96-CCD6-5A96-9F46-8AEC974BBEB1</object-id>
                <tp:taxon-name-part taxon-name-part-type="genus" reg="Eira">Eira</tp:taxon-name-part>
                <tp:taxon-name-part taxon-name-part-type="species" reg="barbara">barbara</tp:taxon-name-part>
              </tp:taxon-name><tp:taxon-authority>(Linnaeus, 1758)</tp:taxon-authority><xref ref-type="fig" rid="F3">Fig. 3C Tayra</xref></tp:nomenclature><tp:treatment-sec sec-type="material" id="SECID0EGMBI"><title>Material examined.</title><p>Costa Rica • Puntarenas Province, Karen Mogensen Wildlife Refuge; <named-content xmlns:xlink="http://www.w3.org/1999/xlink" content-type="dwc:verbatimCoordinates" xlink:type="simple"><named-content content-type="geo-json" specific-use="{&#34;type&#34;:&#34;Point&#34;,&#34;coordinates&#34;:[-85.057778,9.874167]}" id="NCID0EPMBI" xlink:type="simple">09°52'27"N, 085°03'28"W</named-content></named-content>; 378 m alt.; 09.02.2018; direct observation.</p></tp:treatment-sec><tp:treatment-sec sec-type="Identification" id="SECID0EUMBI"><title>Identification.</title><p>Medium-sized mustelid, with an elongated body and neck, short limbs, and a long, hairy tail. The fur is all dark except for a slightly paler head and a whitish patch on the throat. Easily distinguished from other carnivores recorded in the Wildlife Refuge (i.e., jaguarundi above and northern neotropical river otter, see below) by its dark bushy tail, and often arboreal habits (<xref ref-type="bibr" rid="B93">Wainwright 2007</xref>). In the Wildlife Refuge this species is recorded in various habitat types in all seasons.</p></tp:treatment-sec><tp:treatment-sec><!--Section generated to contain objects referenced in tp:taxon-treatment.--><fig id="F3" position="float" orientation="portrait"><object-id xmlns:xlink="http://www.w3.org/1999/xlink" content-type="doi" xlink:type="simple">10.3897/zookeys.1260.128800.figure3</object-id><object-id xmlns:xlink="http://www.w3.org/1999/xlink" content-type="arpha" xlink:type="simple">55AB4A56-BB99-5DA3-847D-13DEF29F082D</object-id><label>Figure 3.</label><caption><p>Camera-trapped mammals in the Karen Mogensen Wildlife Refuge. <bold>A.</bold><italic><tp:taxon-name><tp:taxon-name-part taxon-name-part-type="genus" reg="Didelphis">Didelphis</tp:taxon-name-part> <tp:taxon-name-part taxon-name-part-type="species" reg="marsupialis">marsupialis</tp:taxon-name-part></tp:taxon-name></italic>; <bold>B.</bold><italic><tp:taxon-name><tp:taxon-name-part taxon-name-part-type="genus" reg="Tamandua">Tamandua</tp:taxon-name-part> <tp:taxon-name-part taxon-name-part-type="species" reg="mexicana">mexicana</tp:taxon-name-part></tp:taxon-name></italic>; <bold>C.</bold><italic><tp:taxon-name><tp:taxon-name-part taxon-name-part-type="genus" reg="Eira">Eira</tp:taxon-name-part> <tp:taxon-name-part taxon-name-part-type="species" reg="barbara">barbara</tp:taxon-name-part></tp:taxon-name></italic>; <bold>D.</bold><italic><tp:taxon-name><tp:taxon-name-part taxon-name-part-type="genus" reg="Lontra">Lontra</tp:taxon-name-part> <tp:taxon-name-part taxon-name-part-type="species" reg="annectens">annectens</tp:taxon-name-part></tp:taxon-name></italic>; <bold>E.</bold><italic><tp:taxon-name><tp:taxon-name-part taxon-name-part-type="genus" reg="Puma">Puma</tp:taxon-name-part> <tp:taxon-name-part taxon-name-part-type="species" reg="concolor">concolor</tp:taxon-name-part></tp:taxon-name></italic>; <bold>F.</bold><italic><tp:taxon-name><tp:taxon-name-part taxon-name-part-type="genus" reg="Leopardus">Leopardus</tp:taxon-name-part> <tp:taxon-name-part taxon-name-part-type="species" reg="pardalis">pardalis</tp:taxon-name-part></tp:taxon-name></italic>.</p></caption><graphic xmlns:xlink="http://www.w3.org/1999/xlink" xlink:href="zookeys-1260-037_article-128800__-g003.jpg" position="float" orientation="portrait" xlink:type="simple" id="oo_1466147.jpg"><uri content-type="original_file" xlink:type="simple">https://binary.pensoft.net/fig/1466147</uri></graphic></fig></tp:treatment-sec><ref-list><ref id="B93"><mixed-citation xmlns:xlink="http://www.w3.org/1999/xlink" xlink:type="simple"><person-group><name name-style="western"><surname>Wainwright</surname><given-names>M</given-names></name></person-group> (<year>2007</year>) <source>The mammals of Costa Rica: A natural history and field guide.</source><publisher-name>Zona Tropical</publisher-name>, <publisher-loc>Comstock Publishing Associates, Cornell University Press, Ithaca, New York, and London, United Kingdom</publisher-loc>, <size units="page">454 pp</size>.</mixed-citation></ref></ref-list></tp:taxon-treatment>
