# Supplementary material for: ﻿Mammal diversity and tourism influence in an under-investigated region of Costa Rica
Source: Zookeys. 2025 Nov 14;1260:37–74. doi: 10.3897/zookeys.1260.128800 (PMC12639358; doi:10.3897/zookeys.1260.128800)
Supplement: XML Treatment for Lontra annectens [file zookeys.1260.128800-treatment20.xml]

<!DOCTYPE tp:taxon-treatment
  PUBLIC "-//TaxonX//DTD Taxonomic Treatment Publishing DTD v0 20100105//EN" "tax-treatment-NSO.dtd">
<tp:taxon-treatment xmlns:tp="http://www.plazi.org/taxpub"><tp:treatment-meta><kwd-group><label>Taxon classification</label><kwd>
                  <named-content content-type="kingdom">Animalia</named-content>
                </kwd><kwd>
                  <named-content content-type="order">Carnivora</named-content>
                </kwd><kwd>
                  <named-content content-type="family">Mustelidae</named-content>
                </kwd></kwd-group><mixed-citation publication-type="journal"><person-group><name><surname>Fonda</surname><given-names>Federica</given-names></name><name><surname>Vezzani</surname><given-names>Liam</given-names></name><name><surname>Mena Aguilar</surname><given-names>Luis Ángel</given-names></name><name><surname>Venegas-Elizondo</surname><given-names>Carlos Andrés</given-names></name><name><surname>Bolaños Brenes</surname><given-names>Alexander</given-names></name><name><surname>Lopez</surname><given-names>Dayron Manuel</given-names></name><name><surname>Romeo</surname><given-names>Giuseppe</given-names></name><name><surname>Sonetti</surname><given-names>Dario</given-names></name><name><surname>Dal Zotto</surname><given-names>Matteo</given-names></name></person-group><article-title>﻿Mammal diversity and tourism influence in an under-investigated region of Costa Rica</article-title><source>Zookeys</source><day>14</day><month>11</month><year>2025</year><volume>1260</volume><fpage>37</fpage><lpage>74</lpage><pub-id pub-id-type="doi">10.3897/zookeys.1260.128800</pub-id></mixed-citation></tp:treatment-meta><tp:nomenclature><label>﻿</label><tp:taxon-name><object-id xmlns:xlink="http://www.w3.org/1999/xlink" content-type="arpha" xlink:type="simple">7F063239-AC2E-5238-AF10-3059454CB54B</object-id>
                <tp:taxon-name-part taxon-name-part-type="genus" reg="Lontra">Lontra</tp:taxon-name-part>
                <tp:taxon-name-part taxon-name-part-type="species" reg="annectens">annectens</tp:taxon-name-part>
              </tp:taxon-name><tp:taxon-authority>Major, 1897</tp:taxon-authority><xref ref-type="fig" rid="F3">Fig. 3D Northern neotropical river otter</xref></tp:nomenclature><tp:treatment-sec sec-type="material" id="SECID0EUOBI"><title>Material examined.</title><p>Costa Rica • Puntarenas Province, Karen Mogensen Wildlife Refuge; <named-content xmlns:xlink="http://www.w3.org/1999/xlink" content-type="dwc:verbatimCoordinates" xlink:type="simple"><named-content content-type="geo-json" specific-use="{&#34;type&#34;:&#34;Point&#34;,&#34;coordinates&#34;:[-85.058611,9.869722]}" id="NCID0E4OBI" xlink:type="simple">09°52'11"N, 085°03'31"W</named-content></named-content>; 300 m alt.; 26.02.2018; camera trapping.</p></tp:treatment-sec><tp:treatment-sec sec-type="Identification" id="SECID0ECPBI"><title>Identification.</title><p>Medium-sized mustelid. The body is long and slim, the limbs are short, and the tail is long and stout, larger at its base. The fur is all dark brown, slightly paler around the throat and snout (<xref ref-type="bibr" rid="B93">Wainwright 2007</xref>; <xref ref-type="bibr" rid="B6">Beal et al. 2020</xref>). Central American populations of neotropical river otter were considered <italic><tp:taxon-name><tp:taxon-name-part taxon-name-part-type="genus" reg="Lontra">L.</tp:taxon-name-part> <tp:taxon-name-part taxon-name-part-type="species" reg="longicaudis">longicaudis</tp:taxon-name-part></tp:taxon-name></italic>, but a recent study separated them into a distinct species: the northern neotropical river otter <italic><tp:taxon-name><tp:taxon-name-part taxon-name-part-type="genus" reg="Lontra">L.</tp:taxon-name-part> <tp:taxon-name-part taxon-name-part-type="species" reg="annectens">annectens</tp:taxon-name-part></tp:taxon-name></italic> (<xref ref-type="bibr" rid="B21">de Ferran et al. 2024</xref>). Anyway, the neotropical river otter <italic><tp:taxon-name><tp:taxon-name-part taxon-name-part-type="genus" reg="Lontra">L.</tp:taxon-name-part> <tp:taxon-name-part taxon-name-part-type="species" reg="longicaudis">longicaudis</tp:taxon-name-part></tp:taxon-name></italic> is listed as Near Threatened at a global scale (<xref ref-type="bibr" rid="B41">IUCN 2025</xref>). Rare in the Wildlife Refuge, recorded mainly in rainy season (May–December) only along rivers and streams running through forested habitats.</p></tp:treatment-sec><tp:treatment-sec><!--Section generated to contain objects referenced in tp:taxon-treatment.--><fig id="F3" position="float" orientation="portrait"><object-id xmlns:xlink="http://www.w3.org/1999/xlink" content-type="doi" xlink:type="simple">10.3897/zookeys.1260.128800.figure3</object-id><object-id xmlns:xlink="http://www.w3.org/1999/xlink" content-type="arpha" xlink:type="simple">55AB4A56-BB99-5DA3-847D-13DEF29F082D</object-id><label>Figure 3.</label><caption><p>Camera-trapped mammals in the Karen Mogensen Wildlife Refuge. <bold>A.</bold><italic><tp:taxon-name><tp:taxon-name-part taxon-name-part-type="genus" reg="Didelphis">Didelphis</tp:taxon-name-part> <tp:taxon-name-part taxon-name-part-type="species" reg="marsupialis">marsupialis</tp:taxon-name-part></tp:taxon-name></italic>; <bold>B.</bold><italic><tp:taxon-name><tp:taxon-name-part taxon-name-part-type="genus" reg="Tamandua">Tamandua</tp:taxon-name-part> <tp:taxon-name-part taxon-name-part-type="species" reg="mexicana">mexicana</tp:taxon-name-part></tp:taxon-name></italic>; <bold>C.</bold><italic><tp:taxon-name><tp:taxon-name-part taxon-name-part-type="genus" reg="Eira">Eira</tp:taxon-name-part> <tp:taxon-name-part taxon-name-part-type="species" reg="barbara">barbara</tp:taxon-name-part></tp:taxon-name></italic>; <bold>D.</bold><italic><tp:taxon-name><tp:taxon-name-part taxon-name-part-type="genus" reg="Lontra">Lontra</tp:taxon-name-part> <tp:taxon-name-part taxon-name-part-type="species" reg="annectens">annectens</tp:taxon-name-part></tp:taxon-name></italic>; <bold>E.</bold><italic><tp:taxon-name><tp:taxon-name-part taxon-name-part-type="genus" reg="Puma">Puma</tp:taxon-name-part> <tp:taxon-name-part taxon-name-part-type="species" reg="concolor">concolor</tp:taxon-name-part></tp:taxon-name></italic>; <bold>F.</bold><italic><tp:taxon-name><tp:taxon-name-part taxon-name-part-type="genus" reg="Leopardus">Leopardus</tp:taxon-name-part> <tp:taxon-name-part taxon-name-part-type="species" reg="pardalis">pardalis</tp:taxon-name-part></tp:taxon-name></italic>.</p></caption><graphic xmlns:xlink="http://www.w3.org/1999/xlink" xlink:href="zookeys-1260-037_article-128800__-g003.jpg" position="float" orientation="portrait" xlink:type="simple" id="oo_1466147.jpg"><uri content-type="original_file" xlink:type="simple">https://binary.pensoft.net/fig/1466147</uri></graphic></fig></tp:treatment-sec><ref-list><ref id="B93"><mixed-citation xmlns:xlink="http://www.w3.org/1999/xlink" xlink:type="simple"><person-group><name name-style="western"><surname>Wainwright</surname><given-names>M</given-names></name></person-group> (<year>2007</year>) <source>The mammals of Costa Rica: A natural history and field guide.</source><publisher-name>Zona Tropical</publisher-name>, <publisher-loc>Comstock Publishing Associates, Cornell University Press, Ithaca, New York, and London, United Kingdom</publisher-loc>, <size units="page">454 pp</size>.</mixed-citation></ref><ref id="B6"><mixed-citation xmlns:xlink="http://www.w3.org/1999/xlink" xlink:type="simple"><person-group><name name-style="western"><surname>Beal</surname><given-names>MR</given-names></name><name name-style="western"><surname>Matzinger</surname><given-names>PJ</given-names></name><name name-style="western"><surname>Saborío-R</surname><given-names>G</given-names></name><name name-style="western"><surname>Bristan</surname><given-names>JN</given-names></name><name name-style="western"><surname>Olson</surname><given-names>ER</given-names></name></person-group> (<year>2020</year>) Survey of medium-sized and large mammals of Piedras Blancas National Park, Costa Rica. Check List 16: 939. <ext-link xlink:href="10.15560/16.4.939" ext-link-type="doi" xlink:type="simple">https://doi.org/10.15560/16.4.939</ext-link></mixed-citation></ref><ref id="B21"><mixed-citation xmlns:xlink="http://www.w3.org/1999/xlink" xlink:type="simple"><person-group><name name-style="western"><surname>de Ferran</surname><given-names>V</given-names></name><name name-style="western"><surname>Vieira</surname><given-names>Figueiró H</given-names></name><name name-style="western"><surname>Silveira</surname><given-names>Trinca C</given-names></name><name name-style="western"><surname>Hernández-Romero</surname><given-names>PC</given-names></name><name name-style="western"><surname>Lorenzana</surname><given-names>GP</given-names></name><name name-style="western"><surname>Gutiérrez-Rodríguez</surname><given-names>C</given-names></name><name name-style="western"><surname>Koepfli</surname><given-names>K</given-names></name><name name-style="western"><surname>Eizirik</surname><given-names>E</given-names></name></person-group> (<year>2024</year>) <article-title>Genome-wide data support recognition of an additional species of Neotropical river otter (<tp:taxon-name><tp:taxon-name-part taxon-name-part-type="class">Mammalia</tp:taxon-name-part></tp:taxon-name>, <tp:taxon-name><tp:taxon-name-part taxon-name-part-type="family">Mustelidae</tp:taxon-name-part></tp:taxon-name>, <tp:taxon-name><tp:taxon-name-part taxon-name-part-type="subfamily">Lutrinae</tp:taxon-name-part></tp:taxon-name>).</article-title><source>Journal of Mammalogy</source><volume>105</volume>: <fpage>534</fpage>–<lpage>542</lpage>. <ext-link xlink:href="10.1093/jmammal/gyae009" ext-link-type="doi" xlink:type="simple">https://doi.org/10.1093/jmammal/gyae009</ext-link></mixed-citation></ref><ref id="B41"><mixed-citation xmlns:xlink="http://www.w3.org/1999/xlink" xlink:type="simple">IUCN (<year>2025</year>) The IUCN Red List of Threatened Species. Ver. 2025-1. <ext-link xlink:href="https://www.iucnredlist.org" ext-link-type="uri" xlink:type="simple">https://www.iucnredlist.org</ext-link> [accessed 30 May 2025]</mixed-citation></ref></ref-list></tp:taxon-treatment>
