# Supplementary material for: ﻿Mammal diversity and tourism influence in an under-investigated region of Costa Rica
Source: Zookeys. 2025 Nov 14;1260:37–74. doi: 10.3897/zookeys.1260.128800 (PMC12639358; doi:10.3897/zookeys.1260.128800)
Supplement: XML Treatment for Nasua narica [file zookeys.1260.128800-treatment21.xml]

<!DOCTYPE tp:taxon-treatment
  PUBLIC "-//TaxonX//DTD Taxonomic Treatment Publishing DTD v0 20100105//EN" "tax-treatment-NSO.dtd">
<tp:taxon-treatment xmlns:tp="http://www.plazi.org/taxpub"><tp:treatment-meta><kwd-group><label>Taxon classification</label><kwd>
                  <named-content content-type="kingdom">Animalia</named-content>
                </kwd><kwd>
                  <named-content content-type="order">Carnivora</named-content>
                </kwd><kwd>
                  <named-content content-type="family">Procyonidae</named-content>
                </kwd></kwd-group><mixed-citation publication-type="journal"><person-group><name><surname>Fonda</surname><given-names>Federica</given-names></name><name><surname>Vezzani</surname><given-names>Liam</given-names></name><name><surname>Mena Aguilar</surname><given-names>Luis Ángel</given-names></name><name><surname>Venegas-Elizondo</surname><given-names>Carlos Andrés</given-names></name><name><surname>Bolaños Brenes</surname><given-names>Alexander</given-names></name><name><surname>Lopez</surname><given-names>Dayron Manuel</given-names></name><name><surname>Romeo</surname><given-names>Giuseppe</given-names></name><name><surname>Sonetti</surname><given-names>Dario</given-names></name><name><surname>Dal Zotto</surname><given-names>Matteo</given-names></name></person-group><article-title>﻿Mammal diversity and tourism influence in an under-investigated region of Costa Rica</article-title><source>Zookeys</source><day>14</day><month>11</month><year>2025</year><volume>1260</volume><fpage>37</fpage><lpage>74</lpage><pub-id pub-id-type="doi">10.3897/zookeys.1260.128800</pub-id></mixed-citation></tp:treatment-meta><tp:nomenclature><label>﻿</label><tp:taxon-name><object-id xmlns:xlink="http://www.w3.org/1999/xlink" content-type="arpha" xlink:type="simple">A44F7C93-743F-5F9F-A28B-6E77B07023FF</object-id>
                <tp:taxon-name-part taxon-name-part-type="genus" reg="Nasua">Nasua</tp:taxon-name-part>
                <tp:taxon-name-part taxon-name-part-type="species" reg="narica">narica</tp:taxon-name-part>
              </tp:taxon-name><tp:taxon-authority>(Linnaeus, 1766)</tp:taxon-authority><xref ref-type="fig" rid="F2">Fig. 2E White-nosed coati</xref></tp:nomenclature><tp:treatment-sec sec-type="material" id="SECID0EZSBI"><title>Material examined.</title><p>COSTA RICA • Puntarenas Province, Karen Mogensen Wildlife Refuge; <named-content xmlns:xlink="http://www.w3.org/1999/xlink" content-type="dwc:verbatimCoordinates" xlink:type="simple"><named-content content-type="geo-json" specific-use="{&#34;type&#34;:&#34;Point&#34;,&#34;coordinates&#34;:[-85.057778,9.869444]}" id="NCID0ECTBI" xlink:type="simple">09°52'10"N, 085°03'28"W</named-content></named-content>; 296 m alt.; 15.01.2018; direct observation.</p></tp:treatment-sec><tp:treatment-sec sec-type="Identification" id="SECID0EHTBI"><title>Identification.</title><p>Medium-sized procyonid, with an elongated and rather slender body. The upperparts are chestnut to orange-brown, often paler on neck and shoulders. Throat and top of the muzzle are white. Typical white spots above or around the eyes. The muzzle is elongated with blackish snout. The tail is long, with a variable ring pattern, and is often held vertically (<xref ref-type="bibr" rid="B93">Wainwright 2007</xref>). Fairly common in the Wildlife Refuge. Recorded in various habitat types in all seasons. The white-nosed coati was formerly considered a single species with <italic><tp:taxon-name><tp:taxon-name-part taxon-name-part-type="genus" reg="Nasua">N.</tp:taxon-name-part> <tp:taxon-name-part taxon-name-part-type="species" reg="nasua">nasua</tp:taxon-name-part></tp:taxon-name></italic> (Linnaeus, 1766), which is exclusive of South America (<xref ref-type="bibr" rid="B71">Pereira et al. 2018</xref>; <xref ref-type="bibr" rid="B73">Pommer-Barbosa et al. 2023</xref>).</p></tp:treatment-sec><tp:treatment-sec><!--Section generated to contain objects referenced in tp:taxon-treatment.--><fig id="F2" position="float" orientation="portrait"><object-id xmlns:xlink="http://www.w3.org/1999/xlink" content-type="doi" xlink:type="simple">10.3897/zookeys.1260.128800.figure2</object-id><object-id xmlns:xlink="http://www.w3.org/1999/xlink" content-type="arpha" xlink:type="simple">4F681578-9265-5869-BD0D-456B75658BE9</object-id><label>Figure 2.</label><caption><p>Mammals directly observed at the Karen Mogensen Wildlife Refuge. <bold>A.</bold><italic><tp:taxon-name><tp:taxon-name-part taxon-name-part-type="genus" reg="Dasypus">Dasypus</tp:taxon-name-part> <tp:taxon-name-part taxon-name-part-type="species" reg="novemcinctus">novemcinctus</tp:taxon-name-part></tp:taxon-name></italic>; <bold>B.</bold><italic><tp:taxon-name><tp:taxon-name-part taxon-name-part-type="genus" reg="Dicotyles">Dicotyles</tp:taxon-name-part> <tp:taxon-name-part taxon-name-part-type="species" reg="tajacu">tajacu</tp:taxon-name-part></tp:taxon-name></italic>; <bold>C.</bold><italic><tp:taxon-name><tp:taxon-name-part taxon-name-part-type="genus" reg="Cebus">Cebus</tp:taxon-name-part> <tp:taxon-name-part taxon-name-part-type="species" reg="imitator">imitator</tp:taxon-name-part></tp:taxon-name></italic>; <bold>D.</bold><italic><tp:taxon-name><tp:taxon-name-part taxon-name-part-type="genus" reg="Alouatta">Alouatta</tp:taxon-name-part> <tp:taxon-name-part taxon-name-part-type="species" reg="palliata">palliata</tp:taxon-name-part></tp:taxon-name></italic>; <bold>E.</bold><italic><tp:taxon-name><tp:taxon-name-part taxon-name-part-type="genus" reg="Nasua">Nasua</tp:taxon-name-part> <tp:taxon-name-part taxon-name-part-type="species" reg="narica">narica</tp:taxon-name-part></tp:taxon-name></italic>; <bold>F.</bold><italic><tp:taxon-name><tp:taxon-name-part taxon-name-part-type="genus" reg="Dasyprocta">Dasyprocta</tp:taxon-name-part> <tp:taxon-name-part taxon-name-part-type="species" reg="punctata">punctata</tp:taxon-name-part></tp:taxon-name></italic>. Photographs by M. Dal Zotto.</p></caption><graphic xmlns:xlink="http://www.w3.org/1999/xlink" xlink:href="zookeys-1260-037_article-128800__-g002.jpg" position="float" orientation="portrait" xlink:type="simple" id="oo_1466146.jpg"><uri content-type="original_file" xlink:type="simple">https://binary.pensoft.net/fig/1466146</uri></graphic></fig></tp:treatment-sec><ref-list><ref id="B93"><mixed-citation xmlns:xlink="http://www.w3.org/1999/xlink" xlink:type="simple"><person-group><name name-style="western"><surname>Wainwright</surname><given-names>M</given-names></name></person-group> (<year>2007</year>) <source>The mammals of Costa Rica: A natural history and field guide.</source><publisher-name>Zona Tropical</publisher-name>, <publisher-loc>Comstock Publishing Associates, Cornell University Press, Ithaca, New York, and London, United Kingdom</publisher-loc>, <size units="page">454 pp</size>.</mixed-citation></ref><ref id="B71"><mixed-citation xmlns:xlink="http://www.w3.org/1999/xlink" xlink:type="simple"><person-group><name name-style="western"><surname>Pereira</surname><given-names>AD</given-names></name><name name-style="western"><surname>Bazilio</surname><given-names>S</given-names></name><name name-style="western"><surname>Orsi</surname><given-names>LM</given-names></name></person-group> (<year>2018</year>) <article-title>Checklist of medium-sized to large mammals of Campos Gerais National Park, Paraná, Brazil.</article-title><source>Check List</source><volume>14</volume>: <fpage>785</fpage>–<lpage>799</lpage>. <ext-link xlink:href="10.15560/14.5.785" ext-link-type="doi" xlink:type="simple">https://doi.org/10.15560/14.5.785</ext-link></mixed-citation></ref><ref id="B73"><mixed-citation xmlns:xlink="http://www.w3.org/1999/xlink" xlink:type="simple"><person-group><name name-style="western"><surname>Pommer-Barbosa</surname><given-names>RA</given-names></name><name name-style="western"><surname>Prestes</surname><given-names>ALC</given-names></name><name name-style="western"><surname>Nascimento</surname><given-names>WSP</given-names></name><name name-style="western"><surname>Reis</surname><given-names>JFT</given-names></name><name name-style="western"><surname>Silva</surname><given-names>GS</given-names></name><name name-style="western"><surname>Souza</surname><given-names>CCB</given-names></name><name name-style="western"><surname>Terassini</surname><given-names>FA</given-names></name><name name-style="western"><surname>Pedersoli</surname><given-names>MA</given-names></name><name name-style="western"><surname>Oliveira</surname><given-names>MA</given-names></name></person-group> (<year>2023</year>) <article-title>Mammals from the Base de Selva da Policia Militar, Porto Velho, Rondonia, Brazil.</article-title><source>Check List</source><volume>19</volume>: <fpage>675</fpage>–<lpage>690</lpage>. <ext-link xlink:href="10.15560/19.5.675" ext-link-type="doi" xlink:type="simple">https://doi.org/10.15560/19.5.675</ext-link></mixed-citation></ref></ref-list></tp:taxon-treatment>
