# Supplementary material for: ﻿Mammal diversity and tourism influence in an under-investigated region of Costa Rica
Source: Zookeys. 2025 Nov 14;1260:37–74. doi: 10.3897/zookeys.1260.128800 (PMC12639358; doi:10.3897/zookeys.1260.128800)
Supplement: XML Treatment for Heteromys salvini [file zookeys.1260.128800-treatment24.xml]

<!DOCTYPE tp:taxon-treatment
  PUBLIC "-//TaxonX//DTD Taxonomic Treatment Publishing DTD v0 20100105//EN" "tax-treatment-NSO.dtd">
<tp:taxon-treatment xmlns:tp="http://www.plazi.org/taxpub"><tp:treatment-meta><kwd-group><label>Taxon classification</label><kwd>
                  <named-content content-type="kingdom">Animalia</named-content>
                </kwd><kwd>
                  <named-content content-type="order">Rodentia</named-content>
                </kwd><kwd>
                  <named-content content-type="family">Heteromyidae</named-content>
                </kwd></kwd-group><mixed-citation publication-type="journal"><person-group><name><surname>Fonda</surname><given-names>Federica</given-names></name><name><surname>Vezzani</surname><given-names>Liam</given-names></name><name><surname>Mena Aguilar</surname><given-names>Luis Ángel</given-names></name><name><surname>Venegas-Elizondo</surname><given-names>Carlos Andrés</given-names></name><name><surname>Bolaños Brenes</surname><given-names>Alexander</given-names></name><name><surname>Lopez</surname><given-names>Dayron Manuel</given-names></name><name><surname>Romeo</surname><given-names>Giuseppe</given-names></name><name><surname>Sonetti</surname><given-names>Dario</given-names></name><name><surname>Dal Zotto</surname><given-names>Matteo</given-names></name></person-group><article-title>﻿Mammal diversity and tourism influence in an under-investigated region of Costa Rica</article-title><source>Zookeys</source><day>14</day><month>11</month><year>2025</year><volume>1260</volume><fpage>37</fpage><lpage>74</lpage><pub-id pub-id-type="doi">10.3897/zookeys.1260.128800</pub-id></mixed-citation></tp:treatment-meta><tp:nomenclature><label>﻿</label><tp:taxon-name><object-id xmlns:xlink="http://www.w3.org/1999/xlink" content-type="arpha" xlink:type="simple">04907BA6-2131-59A4-9092-27AFAD2E0B61</object-id>
                <tp:taxon-name-part taxon-name-part-type="genus" reg="Heteromys">Heteromys</tp:taxon-name-part>
                <tp:taxon-name-part taxon-name-part-type="species" reg="salvini">salvini</tp:taxon-name-part>
              </tp:taxon-name><tp:taxon-authority>Thomas, 1893</tp:taxon-authority></tp:nomenclature><tp:treatment-sec sec-type="material" id="SECID0EM2BI"><title>Material examined.</title><p>Costa Rica • Puntarenas Province, Karen Mogensen Wildlife Refuge; <named-content xmlns:xlink="http://www.w3.org/1999/xlink" content-type="dwc:verbatimCoordinates" xlink:type="simple"><named-content content-type="geo-json" specific-use="{&#34;type&#34;:&#34;Point&#34;,&#34;coordinates&#34;:[-85.059167,9.867778]}" id="NCID0EV2BI" xlink:type="simple">09°52'04"N, 085°03'33"W</named-content></named-content>; 286 m alt.; 13.02.2019; direct observation.</p></tp:treatment-sec><tp:treatment-sec sec-type="Identification" id="SECID0E12BI"><title>Identification.</title><p>Small-sized. The upperparts are grey-brown to dark grey, while the underside, legs and feet are totally white or cream coloured. The tail length is typically equal to the head and body length, making this spiny pocket mouse unique compared to the three congeneric species found in Costa Rica, whose distributions do not overlap with its range (Reid and Gόmez Zamora 2022). Occasionally recorded in the study area in moist and transitional forests.</p></tp:treatment-sec></tp:taxon-treatment>
