# Supplementary material for: ﻿Mammal diversity and tourism influence in an under-investigated region of Costa Rica
Source: Zookeys. 2025 Nov 14;1260:37–74. doi: 10.3897/zookeys.1260.128800 (PMC12639358; doi:10.3897/zookeys.1260.128800)
Supplement: XML Treatment for Oryzomys couesi [file zookeys.1260.128800-treatment25.xml]

<!DOCTYPE tp:taxon-treatment
  PUBLIC "-//TaxonX//DTD Taxonomic Treatment Publishing DTD v0 20100105//EN" "tax-treatment-NSO.dtd">
<tp:taxon-treatment xmlns:tp="http://www.plazi.org/taxpub"><tp:treatment-meta><kwd-group><label>Taxon classification</label><kwd>
                  <named-content content-type="kingdom">Animalia</named-content>
                </kwd><kwd>
                  <named-content content-type="order">Rodentia</named-content>
                </kwd><kwd>
                  <named-content content-type="family">Cricetidae</named-content>
                </kwd></kwd-group><mixed-citation publication-type="journal"><person-group><name><surname>Fonda</surname><given-names>Federica</given-names></name><name><surname>Vezzani</surname><given-names>Liam</given-names></name><name><surname>Mena Aguilar</surname><given-names>Luis Ángel</given-names></name><name><surname>Venegas-Elizondo</surname><given-names>Carlos Andrés</given-names></name><name><surname>Bolaños Brenes</surname><given-names>Alexander</given-names></name><name><surname>Lopez</surname><given-names>Dayron Manuel</given-names></name><name><surname>Romeo</surname><given-names>Giuseppe</given-names></name><name><surname>Sonetti</surname><given-names>Dario</given-names></name><name><surname>Dal Zotto</surname><given-names>Matteo</given-names></name></person-group><article-title>﻿Mammal diversity and tourism influence in an under-investigated region of Costa Rica</article-title><source>Zookeys</source><day>14</day><month>11</month><year>2025</year><volume>1260</volume><fpage>37</fpage><lpage>74</lpage><pub-id pub-id-type="doi">10.3897/zookeys.1260.128800</pub-id></mixed-citation></tp:treatment-meta><tp:nomenclature><label>﻿</label><tp:taxon-name><object-id xmlns:xlink="http://www.w3.org/1999/xlink" content-type="arpha" xlink:type="simple">73371B04-4C13-509A-894D-4B406420138F</object-id>
                <tp:taxon-name-part taxon-name-part-type="genus" reg="Oryzomys">Oryzomys</tp:taxon-name-part>
                <tp:taxon-name-part taxon-name-part-type="species" reg="couesi">couesi</tp:taxon-name-part>
              </tp:taxon-name><tp:taxon-authority>(Alston, 1877)</tp:taxon-authority></tp:nomenclature><tp:treatment-sec sec-type="material" id="SECID0E14BI"><title>Material examined.</title><p>Costa Rica • Puntarenas Province, Karen Mogensen Wildlife Refuge; <named-content xmlns:xlink="http://www.w3.org/1999/xlink" content-type="dwc:verbatimCoordinates" xlink:type="simple"><named-content content-type="geo-json" specific-use="{&#34;type&#34;:&#34;Point&#34;,&#34;coordinates&#34;:[-85.057778,9.869444]}" id="NCID0ED5BI" xlink:type="simple">09°52'10"N, 085°03'28"W</named-content></named-content>; 297 m alt.; 13.02.2021; direct observation.</p></tp:treatment-sec><tp:treatment-sec sec-type="Identification" id="SECID0EI5BI"><title>Identification.</title><p>Small-sized rodent. The upperparts are brown to orange-brown with some blackish hair. The underside is pale, whitish. The ears are relatively small and the tail is rather long and bicolor. The feet are white dorsally (Reid and Gόmez Zamora 2022). Recorded on a few occasions in clearings within forested areas or close to buildings in the study area.</p></tp:treatment-sec></tp:taxon-treatment>
