# Supplementary material for: ﻿Mammal diversity and tourism influence in an under-investigated region of Costa Rica
Source: Zookeys. 2025 Nov 14;1260:37–74. doi: 10.3897/zookeys.1260.128800 (PMC12639358; doi:10.3897/zookeys.1260.128800)
Supplement: XML Treatment for Sciurus variegatoides [file zookeys.1260.128800-treatment27.xml]

<!DOCTYPE tp:taxon-treatment
  PUBLIC "-//TaxonX//DTD Taxonomic Treatment Publishing DTD v0 20100105//EN" "tax-treatment-NSO.dtd">
<tp:taxon-treatment xmlns:tp="http://www.plazi.org/taxpub"><tp:treatment-meta><kwd-group><label>Taxon classification</label><kwd>
                  <named-content content-type="kingdom">Animalia</named-content>
                </kwd><kwd>
                  <named-content content-type="order">Rodentia</named-content>
                </kwd><kwd>
                  <named-content content-type="family">Sciuridae</named-content>
                </kwd></kwd-group><mixed-citation publication-type="journal"><person-group><name><surname>Fonda</surname><given-names>Federica</given-names></name><name><surname>Vezzani</surname><given-names>Liam</given-names></name><name><surname>Mena Aguilar</surname><given-names>Luis Ángel</given-names></name><name><surname>Venegas-Elizondo</surname><given-names>Carlos Andrés</given-names></name><name><surname>Bolaños Brenes</surname><given-names>Alexander</given-names></name><name><surname>Lopez</surname><given-names>Dayron Manuel</given-names></name><name><surname>Romeo</surname><given-names>Giuseppe</given-names></name><name><surname>Sonetti</surname><given-names>Dario</given-names></name><name><surname>Dal Zotto</surname><given-names>Matteo</given-names></name></person-group><article-title>﻿Mammal diversity and tourism influence in an under-investigated region of Costa Rica</article-title><source>Zookeys</source><day>14</day><month>11</month><year>2025</year><volume>1260</volume><fpage>37</fpage><lpage>74</lpage><pub-id pub-id-type="doi">10.3897/zookeys.1260.128800</pub-id></mixed-citation></tp:treatment-meta><tp:nomenclature><label>﻿</label><tp:taxon-name><object-id xmlns:xlink="http://www.w3.org/1999/xlink" content-type="arpha" xlink:type="simple">57EE38A8-D41F-5EC3-992E-710AEDF500E5</object-id>
                <tp:taxon-name-part taxon-name-part-type="genus" reg="Sciurus">Sciurus</tp:taxon-name-part>
                <tp:taxon-name-part taxon-name-part-type="species" reg="variegatoides">variegatoides</tp:taxon-name-part>
              </tp:taxon-name><tp:taxon-authority>Ogilby, 1839</tp:taxon-authority></tp:nomenclature><tp:treatment-sec sec-type="material" id="SECID0EMCCI"><title>Material examined.</title><p>Costa Rica • Puntarenas Province, Karen Mogensen Wildlife Refuge; <named-content xmlns:xlink="http://www.w3.org/1999/xlink" content-type="dwc:verbatimCoordinates" xlink:type="simple"><named-content content-type="geo-json" specific-use="{&#34;type&#34;:&#34;Point&#34;,&#34;coordinates&#34;:[-85.057778,9.869167]}" id="NCID0EVCCI" xlink:type="simple">09°52'09"N, 085°03'28"W</named-content></named-content>; 296 m alt.; 19.01.2018; direct observation.</p></tp:treatment-sec><tp:treatment-sec sec-type="Identification" id="SECID0E1CCI"><title>Identification.</title><p>Small to medium sized rodent, with a long furry tail. The hair is extremely variable. Due to this characteristic at least seven subspecies are recognised in Costa Rica. All except <italic><tp:taxon-name><tp:taxon-name-part taxon-name-part-type="genus" reg="Echinosciurus">E.</tp:taxon-name-part> <tp:taxon-name-part taxon-name-part-type="species" reg="variegatoides">v.</tp:taxon-name-part> <tp:taxon-name-part taxon-name-part-type="subspecies" reg="melania">melania</tp:taxon-name-part></tp:taxon-name></italic> – living in the southwestern part of the country – show a dark tail frosted with evident hairs, normally white to cream. The subspecies found in the Karen Mogensen Wildlife Refuge is <italic><tp:taxon-name><tp:taxon-name-part taxon-name-part-type="genus" reg="Sciurus">S.</tp:taxon-name-part> <tp:taxon-name-part taxon-name-part-type="species" reg="variegatoides">v.</tp:taxon-name-part> <tp:taxon-name-part taxon-name-part-type="subspecies" reg="atrirufus">atrirufus</tp:taxon-name-part></tp:taxon-name></italic>, characterised by a totally orange fur, except for a black midline on its back. This subspecies is endemic to southern Nicoya Peninsula (Mammal Diversity Database 2025). Some authors consider this species as belonging to genus <italic><tp:taxon-name><tp:taxon-name-part taxon-name-part-type="genus" reg="Echinosciurus">Echinosciurus</tp:taxon-name-part></tp:taxon-name></italic> (<xref ref-type="bibr" rid="B20">de Abreu-Jr et al. 2020</xref>; Reid and Gόmez Zamora 2022). Fairly common in the Wildlife Refuge. Recorded in various habitat types in all seasons.</p></tp:treatment-sec><ref-list><ref id="B20"><mixed-citation xmlns:xlink="http://www.w3.org/1999/xlink" xlink:type="simple"><person-group><name name-style="western"><surname>de Abreu-Jr</surname><given-names>EF</given-names></name><name name-style="western"><surname>Pavan</surname><given-names>SE</given-names></name><name name-style="western"><surname>Tsuchiya</surname><given-names>MT</given-names></name><name name-style="western"><surname>Wilson</surname><given-names>DE</given-names></name><name name-style="western"><surname>Percequillo</surname><given-names>AR</given-names></name><name name-style="western"><surname>Maldonado</surname><given-names>JE</given-names></name></person-group> (<year>2020</year>) <article-title>Museomics of tree squirrels: A dense taxon sampling of mitogenomes reveals hidden diversity, phenotypic convergence, and the need of a taxonomic overhaul.</article-title><source>BMC Evolutionary Biology</source><volume>20</volume>: <fpage>1</fpage>–<lpage>77</lpage>. <ext-link xlink:href="10.1186/s12862-020-01639-y" ext-link-type="doi" xlink:type="simple">https://doi.org/10.1186/s12862-020-01639-y</ext-link></mixed-citation></ref></ref-list></tp:taxon-treatment>
