# Supplementary material for: ﻿Mammal diversity and tourism influence in an under-investigated region of Costa Rica
Source: Zookeys. 2025 Nov 14;1260:37–74. doi: 10.3897/zookeys.1260.128800 (PMC12639358; doi:10.3897/zookeys.1260.128800)
Supplement: XML Treatment for Coendou mexicanus [file zookeys.1260.128800-treatment28.xml]

<!DOCTYPE tp:taxon-treatment
  PUBLIC "-//TaxonX//DTD Taxonomic Treatment Publishing DTD v0 20100105//EN" "tax-treatment-NSO.dtd">
<tp:taxon-treatment xmlns:tp="http://www.plazi.org/taxpub"><tp:treatment-meta><kwd-group><label>Taxon classification</label><kwd>
                  <named-content content-type="kingdom">Animalia</named-content>
                </kwd><kwd>
                  <named-content content-type="order">Rodentia</named-content>
                </kwd><kwd>
                  <named-content content-type="family">Erethizontidae</named-content>
                </kwd></kwd-group><mixed-citation publication-type="journal"><person-group><name><surname>Fonda</surname><given-names>Federica</given-names></name><name><surname>Vezzani</surname><given-names>Liam</given-names></name><name><surname>Mena Aguilar</surname><given-names>Luis Ángel</given-names></name><name><surname>Venegas-Elizondo</surname><given-names>Carlos Andrés</given-names></name><name><surname>Bolaños Brenes</surname><given-names>Alexander</given-names></name><name><surname>Lopez</surname><given-names>Dayron Manuel</given-names></name><name><surname>Romeo</surname><given-names>Giuseppe</given-names></name><name><surname>Sonetti</surname><given-names>Dario</given-names></name><name><surname>Dal Zotto</surname><given-names>Matteo</given-names></name></person-group><article-title>﻿Mammal diversity and tourism influence in an under-investigated region of Costa Rica</article-title><source>Zookeys</source><day>14</day><month>11</month><year>2025</year><volume>1260</volume><fpage>37</fpage><lpage>74</lpage><pub-id pub-id-type="doi">10.3897/zookeys.1260.128800</pub-id></mixed-citation></tp:treatment-meta><tp:nomenclature><label>﻿</label><tp:taxon-name><object-id xmlns:xlink="http://www.w3.org/1999/xlink" content-type="arpha" xlink:type="simple">CCCFDD29-1BF3-562A-BA54-8E1ED147A177</object-id>
                <tp:taxon-name-part taxon-name-part-type="genus" reg="Coendou">Coendou</tp:taxon-name-part>
                <tp:taxon-name-part taxon-name-part-type="species" reg="mexicanus">mexicanus</tp:taxon-name-part>
              </tp:taxon-name><tp:taxon-authority>(Kerr, 1792)</tp:taxon-authority></tp:nomenclature><tp:treatment-sec sec-type="material" id="SECID0EEGCI"><title>Material examined.</title><p>Costa Rica • Puntarenas Province, Karen Mogensen Wildlife Refuge; <named-content xmlns:xlink="http://www.w3.org/1999/xlink" content-type="dwc:verbatimCoordinates" xlink:type="simple"><named-content content-type="geo-json" specific-use="{&#34;type&#34;:&#34;Point&#34;,&#34;coordinates&#34;:[-85.053333,9.875833]}" id="NCID0ENGCI" xlink:type="simple">09°52'33"N, 085°03'12"W</named-content></named-content>; 397 m alt.; 20.04.2019; direct observation.</p></tp:treatment-sec><tp:treatment-sec sec-type="Identification" id="SECID0ESGCI"><title>Identification.</title><p>Medium-sized rodent with a black body and a pale-yellow head. Most of the hairs conceal yellowish spines, which are shorter and scarce underside. The head and ears are small, the nose is large and pink. The tail – thicker at the base – is prehensile, a unique feature among the Costa Rican rodents (<xref ref-type="bibr" rid="B34">Hernández-Hernández and Chávez 2021</xref>; Reid and Gόmez Zamora 2022). Rare in the investigated area. Recorded in transitional forest habitats.</p></tp:treatment-sec><ref-list><ref id="B34"><mixed-citation xmlns:xlink="http://www.w3.org/1999/xlink" xlink:type="simple"><person-group><name name-style="western"><surname>Hernández-Hernández</surname><given-names>JC</given-names></name><name name-style="western"><surname>Chávez</surname><given-names>C</given-names></name></person-group> (<year>2021</year>) <article-title>Inventory of medium-sized and large mammals in La Encrucijada Biosphere Reserve and Puerto Arista Estuarine System, Chiapas, Mexico.</article-title><source>Check List</source><volume>17</volume>: <fpage>1155</fpage>–<lpage>1170</lpage>. <ext-link xlink:href="10.15560/17.4.1155" ext-link-type="doi" xlink:type="simple">https://doi.org/10.15560/17.4.1155</ext-link></mixed-citation></ref></ref-list></tp:taxon-treatment>
