# Supplementary material for: ﻿Mammal diversity and tourism influence in an under-investigated region of Costa Rica
Source: Zookeys. 2025 Nov 14;1260:37–74. doi: 10.3897/zookeys.1260.128800 (PMC12639358; doi:10.3897/zookeys.1260.128800)
Supplement: XML Treatment for Cuniculus paca [file zookeys.1260.128800-treatment30.xml]

<!DOCTYPE tp:taxon-treatment
  PUBLIC "-//TaxonX//DTD Taxonomic Treatment Publishing DTD v0 20100105//EN" "tax-treatment-NSO.dtd">
<tp:taxon-treatment xmlns:tp="http://www.plazi.org/taxpub"><tp:treatment-meta><kwd-group><label>Taxon classification</label><kwd>
                  <named-content content-type="kingdom">Animalia</named-content>
                </kwd><kwd>
                  <named-content content-type="order">Rodentia</named-content>
                </kwd><kwd>
                  <named-content content-type="family">Cuniculidae</named-content>
                </kwd></kwd-group><mixed-citation publication-type="journal"><person-group><name><surname>Fonda</surname><given-names>Federica</given-names></name><name><surname>Vezzani</surname><given-names>Liam</given-names></name><name><surname>Mena Aguilar</surname><given-names>Luis Ángel</given-names></name><name><surname>Venegas-Elizondo</surname><given-names>Carlos Andrés</given-names></name><name><surname>Bolaños Brenes</surname><given-names>Alexander</given-names></name><name><surname>Lopez</surname><given-names>Dayron Manuel</given-names></name><name><surname>Romeo</surname><given-names>Giuseppe</given-names></name><name><surname>Sonetti</surname><given-names>Dario</given-names></name><name><surname>Dal Zotto</surname><given-names>Matteo</given-names></name></person-group><article-title>﻿Mammal diversity and tourism influence in an under-investigated region of Costa Rica</article-title><source>Zookeys</source><day>14</day><month>11</month><year>2025</year><volume>1260</volume><fpage>37</fpage><lpage>74</lpage><pub-id pub-id-type="doi">10.3897/zookeys.1260.128800</pub-id></mixed-citation></tp:treatment-meta><tp:nomenclature><label>﻿</label><tp:taxon-name><object-id xmlns:xlink="http://www.w3.org/1999/xlink" content-type="arpha" xlink:type="simple">C23D17F1-DA5F-532C-903B-FA3C9DB1438D</object-id>
                <tp:taxon-name-part taxon-name-part-type="genus" reg="Cuniculus">Cuniculus</tp:taxon-name-part>
                <tp:taxon-name-part taxon-name-part-type="species" reg="paca">paca</tp:taxon-name-part>
              </tp:taxon-name><tp:taxon-authority>(Linnaeus, 1766)</tp:taxon-authority></tp:nomenclature><tp:treatment-sec sec-type="material" id="SECID0E1LCI"><title>Material examined.</title><p>Costa Rica • Puntarenas Province, Karen Mogensen Wildlife Refuge; <named-content xmlns:xlink="http://www.w3.org/1999/xlink" content-type="dwc:verbatimCoordinates" xlink:type="simple"><named-content content-type="geo-json" specific-use="{&#34;type&#34;:&#34;Point&#34;,&#34;coordinates&#34;:[-85.058056,9.869722]}" id="NCID0EDMCI" xlink:type="simple">09°52'11"N, 085°03'29"W</named-content></named-content>; 294 m alt.; 20.01.2018; direct observation.</p></tp:treatment-sec><tp:treatment-sec sec-type="Identification" id="SECID0EIMCI"><title>Identification.</title><p>The <tp:taxon-name><tp:taxon-name-part taxon-name-part-type="genus" reg="Cuniculus"/><tp:taxon-name-part taxon-name-part-type="species" reg="paca">paca</tp:taxon-name-part></tp:taxon-name> is the largest rodent of Central America, reaching a head and body length of more than 700 mm (<xref ref-type="bibr" rid="B72">Pérez 1992</xref>), and a body mass of 6–10 kg. The ears and tail are short, the fur is reddish-brown with rounded, whitish spots in longitudinal lines on the sides of the body. It is similar to <italic><tp:taxon-name><tp:taxon-name-part taxon-name-part-type="genus" reg="Dasyprocta">Dasyprocta</tp:taxon-name-part> <tp:taxon-name-part taxon-name-part-type="species" reg="punctata">punctata</tp:taxon-name-part></tp:taxon-name></italic> but can be distinguished by its larger size and the presence of white spotting (<xref ref-type="bibr" rid="B93">Wainwright 2007</xref>). Relatively common in the study area mostly in moist forested habitats.</p></tp:treatment-sec><ref-list><ref id="B72"><mixed-citation xmlns:xlink="http://www.w3.org/1999/xlink" xlink:type="simple"><person-group><name name-style="western"><surname>Pérez</surname><given-names>EM</given-names></name></person-group> (<year>1992</year>) <article-title>Agouti <tp:taxon-name><tp:taxon-name-part taxon-name-part-type="genus"/><tp:taxon-name-part taxon-name-part-type="species">paca</tp:taxon-name-part></tp:taxon-name>.</article-title><source>Mammalian Species</source><volume>404</volume>: <fpage>1</fpage>–<lpage>7</lpage>. <ext-link xlink:href="10.2307/3504102" ext-link-type="doi" xlink:type="simple">https://doi.org/10.2307/3504102</ext-link></mixed-citation></ref><ref id="B93"><mixed-citation xmlns:xlink="http://www.w3.org/1999/xlink" xlink:type="simple"><person-group><name name-style="western"><surname>Wainwright</surname><given-names>M</given-names></name></person-group> (<year>2007</year>) <source>The mammals of Costa Rica: A natural history and field guide.</source><publisher-name>Zona Tropical</publisher-name>, <publisher-loc>Comstock Publishing Associates, Cornell University Press, Ithaca, New York, and London, United Kingdom</publisher-loc>, <size units="page">454 pp</size>.</mixed-citation></ref></ref-list></tp:taxon-treatment>
