# Supplementary material for: ﻿Mammal diversity and tourism influence in an under-investigated region of Costa Rica
Source: Zookeys. 2025 Nov 14;1260:37–74. doi: 10.3897/zookeys.1260.128800 (PMC12639358; doi:10.3897/zookeys.1260.128800)
Supplement: XML Treatment for Diclidurus albus [file zookeys.1260.128800-treatment31.xml]

<!DOCTYPE tp:taxon-treatment
  PUBLIC "-//TaxonX//DTD Taxonomic Treatment Publishing DTD v0 20100105//EN" "tax-treatment-NSO.dtd">
<tp:taxon-treatment xmlns:tp="http://www.plazi.org/taxpub"><tp:treatment-meta><kwd-group><label>Taxon classification</label><kwd>
                  <named-content content-type="kingdom">Animalia</named-content>
                </kwd><kwd>
                  <named-content content-type="order">Chiroptera</named-content>
                </kwd><kwd>
                  <named-content content-type="family">Emballonuridae</named-content>
                </kwd></kwd-group><mixed-citation publication-type="journal"><person-group><name><surname>Fonda</surname><given-names>Federica</given-names></name><name><surname>Vezzani</surname><given-names>Liam</given-names></name><name><surname>Mena Aguilar</surname><given-names>Luis Ángel</given-names></name><name><surname>Venegas-Elizondo</surname><given-names>Carlos Andrés</given-names></name><name><surname>Bolaños Brenes</surname><given-names>Alexander</given-names></name><name><surname>Lopez</surname><given-names>Dayron Manuel</given-names></name><name><surname>Romeo</surname><given-names>Giuseppe</given-names></name><name><surname>Sonetti</surname><given-names>Dario</given-names></name><name><surname>Dal Zotto</surname><given-names>Matteo</given-names></name></person-group><article-title>﻿Mammal diversity and tourism influence in an under-investigated region of Costa Rica</article-title><source>Zookeys</source><day>14</day><month>11</month><year>2025</year><volume>1260</volume><fpage>37</fpage><lpage>74</lpage><pub-id pub-id-type="doi">10.3897/zookeys.1260.128800</pub-id></mixed-citation></tp:treatment-meta><tp:nomenclature><label>﻿</label><tp:taxon-name><object-id xmlns:xlink="http://www.w3.org/1999/xlink" content-type="arpha" xlink:type="simple">18354E17-7C25-537D-A580-ED842E649432</object-id>
                <tp:taxon-name-part taxon-name-part-type="genus" reg="Diclidurus">Diclidurus</tp:taxon-name-part>
                <tp:taxon-name-part taxon-name-part-type="species" reg="albus">albus</tp:taxon-name-part>
              </tp:taxon-name><tp:taxon-authority>Wied-Neuwied, 1820</tp:taxon-authority><xref ref-type="fig" rid="F4">Fig. 4A Northern ghost bat</xref></tp:nomenclature><tp:treatment-sec sec-type="material" id="SECID0EUPCI"><title>Material examined.</title><p>Costa Rica • Puntarenas Province, Karen Mogensen Wildlife Refuge; <named-content xmlns:xlink="http://www.w3.org/1999/xlink" content-type="dwc:verbatimCoordinates" xlink:type="simple"><named-content content-type="geo-json" specific-use="{&#34;type&#34;:&#34;Point&#34;,&#34;coordinates&#34;:[-85.057222,9.871111]}" id="NCID0E4PCI" xlink:type="simple">09°52'16"N, 085°03'26"W</named-content></named-content>; 302 m alt.; 18.01.2018; direct observation.</p></tp:treatment-sec><tp:treatment-sec sec-type="Identification" id="SECID0ECQCI"><title>Identification.</title><p>Medium-sized bat with a totally white fur. The face and ears are yellowish and the wing membrane is pink. It is characterized by a sac around tail but no wing sacs. Roosts alone or with maximum 3–4 individuals together, frequently under palm leaves. Not abundant, but regularly recorded in various forested habitats. During our study it was frequently found under the Research Station’s roof. Its stable presence in the Wildlife Refuge is of particular interest as this bat is uncommon throughout Costa Rica (<xref ref-type="bibr" rid="B93">Wainwright 2007</xref>; Reid and Gόmez Zamora 2022).</p></tp:treatment-sec><tp:treatment-sec><!--Section generated to contain objects referenced in tp:taxon-treatment.--><fig id="F4" position="float" orientation="portrait"><object-id xmlns:xlink="http://www.w3.org/1999/xlink" content-type="doi" xlink:type="simple">10.3897/zookeys.1260.128800.figure4</object-id><object-id xmlns:xlink="http://www.w3.org/1999/xlink" content-type="arpha" xlink:type="simple">18586C57-B65C-51C5-ADF0-126022719D32</object-id><label>Figure 4.</label><caption><p>Chiropterans directly observed at the Karen Mogensen Wildlife Refuge. <bold>A.</bold><italic><tp:taxon-name><tp:taxon-name-part taxon-name-part-type="genus" reg="Diclidurus">Diclidurus</tp:taxon-name-part> <tp:taxon-name-part taxon-name-part-type="species" reg="albus">albus</tp:taxon-name-part></tp:taxon-name></italic>; <bold>B.</bold><italic><tp:taxon-name><tp:taxon-name-part taxon-name-part-type="genus" reg="Balantiopteryx">Balantiopteryx</tp:taxon-name-part> <tp:taxon-name-part taxon-name-part-type="species" reg="plicata">plicata</tp:taxon-name-part></tp:taxon-name></italic>; <bold>C.</bold><italic><tp:taxon-name><tp:taxon-name-part taxon-name-part-type="genus" reg="Saccopteryx">Saccopteryx</tp:taxon-name-part> <tp:taxon-name-part taxon-name-part-type="species" reg="bilineata">bilineata</tp:taxon-name-part></tp:taxon-name></italic>; <bold>D.</bold><italic><tp:taxon-name><tp:taxon-name-part taxon-name-part-type="genus" reg="Chrotopterus">Chrotopterus</tp:taxon-name-part> <tp:taxon-name-part taxon-name-part-type="species" reg="auritus">auritus</tp:taxon-name-part></tp:taxon-name></italic>; <bold>E.</bold><italic><tp:taxon-name><tp:taxon-name-part taxon-name-part-type="genus" reg="Desmodus">Desmodus</tp:taxon-name-part> <tp:taxon-name-part taxon-name-part-type="species" reg="rotundus">rotundus</tp:taxon-name-part></tp:taxon-name></italic>; <bold>F.</bold><italic><tp:taxon-name><tp:taxon-name-part taxon-name-part-type="genus" reg="Glossophaga">Glossophaga</tp:taxon-name-part> <tp:taxon-name-part taxon-name-part-type="species" reg="soricina">soricina</tp:taxon-name-part></tp:taxon-name></italic>. Photographs by M. Dal Zotto (<bold>C, E, F</bold>), F. Ciccarello (<bold>D</bold>), F. Minati (<bold>B</bold>) and C. Venegas-Elizondo (<bold>A</bold>).</p></caption><graphic xmlns:xlink="http://www.w3.org/1999/xlink" xlink:href="zookeys-1260-037_article-128800__-g004.jpg" position="float" orientation="portrait" xlink:type="simple" id="oo_1466148.jpg"><uri content-type="original_file" xlink:type="simple">https://binary.pensoft.net/fig/1466148</uri></graphic></fig></tp:treatment-sec><ref-list><ref id="B93"><mixed-citation xmlns:xlink="http://www.w3.org/1999/xlink" xlink:type="simple"><person-group><name name-style="western"><surname>Wainwright</surname><given-names>M</given-names></name></person-group> (<year>2007</year>) <source>The mammals of Costa Rica: A natural history and field guide.</source><publisher-name>Zona Tropical</publisher-name>, <publisher-loc>Comstock Publishing Associates, Cornell University Press, Ithaca, New York, and London, United Kingdom</publisher-loc>, <size units="page">454 pp</size>.</mixed-citation></ref></ref-list></tp:taxon-treatment>
