# Supplementary material for: ﻿Mammal diversity and tourism influence in an under-investigated region of Costa Rica
Source: Zookeys. 2025 Nov 14;1260:37–74. doi: 10.3897/zookeys.1260.128800 (PMC12639358; doi:10.3897/zookeys.1260.128800)
Supplement: XML Treatment for Vampyrum spectrum [file zookeys.1260.128800-treatment32.xml]

<!DOCTYPE tp:taxon-treatment
  PUBLIC "-//TaxonX//DTD Taxonomic Treatment Publishing DTD v0 20100105//EN" "tax-treatment-NSO.dtd">
<tp:taxon-treatment xmlns:tp="http://www.plazi.org/taxpub"><tp:treatment-meta><kwd-group><label>Taxon classification</label><kwd>
                  <named-content content-type="kingdom">Animalia</named-content>
                </kwd><kwd>
                  <named-content content-type="order">Chiroptera</named-content>
                </kwd><kwd>
                  <named-content content-type="family">Phyllostomidae</named-content>
                </kwd></kwd-group><mixed-citation publication-type="journal"><person-group><name><surname>Fonda</surname><given-names>Federica</given-names></name><name><surname>Vezzani</surname><given-names>Liam</given-names></name><name><surname>Mena Aguilar</surname><given-names>Luis Ángel</given-names></name><name><surname>Venegas-Elizondo</surname><given-names>Carlos Andrés</given-names></name><name><surname>Bolaños Brenes</surname><given-names>Alexander</given-names></name><name><surname>Lopez</surname><given-names>Dayron Manuel</given-names></name><name><surname>Romeo</surname><given-names>Giuseppe</given-names></name><name><surname>Sonetti</surname><given-names>Dario</given-names></name><name><surname>Dal Zotto</surname><given-names>Matteo</given-names></name></person-group><article-title>﻿Mammal diversity and tourism influence in an under-investigated region of Costa Rica</article-title><source>Zookeys</source><day>14</day><month>11</month><year>2025</year><volume>1260</volume><fpage>37</fpage><lpage>74</lpage><pub-id pub-id-type="doi">10.3897/zookeys.1260.128800</pub-id></mixed-citation></tp:treatment-meta><tp:nomenclature><label>﻿</label><tp:taxon-name><object-id xmlns:xlink="http://www.w3.org/1999/xlink" content-type="arpha" xlink:type="simple">2EBC3A2F-C559-5BD9-BEE5-76173AC4C92A</object-id>
                <tp:taxon-name-part taxon-name-part-type="genus" reg="Vampyrum">Vampyrum</tp:taxon-name-part>
                <tp:taxon-name-part taxon-name-part-type="species" reg="spectrum">spectrum</tp:taxon-name-part>
              </tp:taxon-name><tp:taxon-authority>(Linnaeus, 1758)</tp:taxon-authority><xref ref-type="fig" rid="F5">Fig. 5F Spectral bat</xref></tp:nomenclature><tp:treatment-sec sec-type="material" id="SECID0EMSCI"><title>Material examined.</title><p>Costa Rica • Puntarenas Province, Karen Mogensen Wildlife Refuge; <named-content xmlns:xlink="http://www.w3.org/1999/xlink" content-type="dwc:verbatimCoordinates" xlink:type="simple"><named-content content-type="geo-json" specific-use="{&#34;type&#34;:&#34;Point&#34;,&#34;coordinates&#34;:[-85.057500,9.870556]}" id="NCID0EVSCI" xlink:type="simple">09°52'14"N, 085°03'27"W</named-content></named-content>; 296 m alt.; 10.12.2021; mist netting.</p></tp:treatment-sec><tp:treatment-sec sec-type="Identification" id="SECID0E1SCI"><title>Identification.</title><p>Very large bat, the biggest in the New World. The upperparts are dark brown to orange-brown, with a pale white line from shoulders to rump; the fur ventrally is greyish. Nose leaf is whitish and cup-shaped. The ears are large and rounded. The tail is absent and the feet and claws are robust and elongated. Normally roosts in family groups in hollow trees. The spectral bat is a predator that feeds on a wide variety of vertebrates, including marsupials, rodents, and several birds. Rare; recorded on a few occasions in the study area. This is one of the most relevant mammals of the Wildlife Refuge from a conservation perspective, as it is considered near threatened worldwide. A female with enlarged nipples was captured during a mist netting session, testifying to the successful reproduction of this species within the Wildlife Refuge or its surrounding areas (Reid and Gόmez Zamora 2022; <xref ref-type="bibr" rid="B41">IUCN 2025</xref>).</p></tp:treatment-sec><tp:treatment-sec><!--Section generated to contain objects referenced in tp:taxon-treatment.--><fig id="F5" position="float" orientation="portrait"><object-id xmlns:xlink="http://www.w3.org/1999/xlink" content-type="doi" xlink:type="simple">10.3897/zookeys.1260.128800.figure5</object-id><object-id xmlns:xlink="http://www.w3.org/1999/xlink" content-type="arpha" xlink:type="simple">6DDAED55-24E2-5899-8D6F-39CE6683B617</object-id><label>Figure 5.</label><caption><p>Chiropterans captured through mist netting at the Karen Mogensen Wildlife Refuge. <bold>A.</bold><italic><tp:taxon-name><tp:taxon-name-part taxon-name-part-type="genus" reg="Carollia">Carollia</tp:taxon-name-part> <tp:taxon-name-part taxon-name-part-type="species" reg="perspicillata">perspicillata</tp:taxon-name-part></tp:taxon-name></italic>; <bold>B.</bold><italic><tp:taxon-name><tp:taxon-name-part taxon-name-part-type="genus" reg="Trachops">Trachops</tp:taxon-name-part> <tp:taxon-name-part taxon-name-part-type="species" reg="cirrhosus">cirrhosus</tp:taxon-name-part></tp:taxon-name></italic>; <bold>C.</bold><italic><tp:taxon-name><tp:taxon-name-part taxon-name-part-type="genus" reg="Dermanura">Dermanura</tp:taxon-name-part> <tp:taxon-name-part taxon-name-part-type="species" reg="phaeotis">phaeotis</tp:taxon-name-part></tp:taxon-name></italic>; <bold>D.</bold><italic><tp:taxon-name><tp:taxon-name-part taxon-name-part-type="genus" reg="Platyrrhinus">Platyrrhinus</tp:taxon-name-part> <tp:taxon-name-part taxon-name-part-type="species" reg="helleri">helleri</tp:taxon-name-part></tp:taxon-name></italic>; <bold>E.</bold><italic><tp:taxon-name><tp:taxon-name-part taxon-name-part-type="genus" reg="Sturnira">Sturnira</tp:taxon-name-part> <tp:taxon-name-part taxon-name-part-type="species" reg="parvidens">parvidens</tp:taxon-name-part></tp:taxon-name></italic>; <bold>F.</bold><italic><tp:taxon-name><tp:taxon-name-part taxon-name-part-type="genus" reg="Vampyrum">Vampyrum</tp:taxon-name-part> <tp:taxon-name-part taxon-name-part-type="species" reg="spectrum">spectrum</tp:taxon-name-part></tp:taxon-name></italic>. Photographs by C. Venegas-Elizondo.</p></caption><graphic xmlns:xlink="http://www.w3.org/1999/xlink" xlink:href="zookeys-1260-037_article-128800__-g005.jpg" position="float" orientation="portrait" xlink:type="simple" id="oo_1466149.jpg"><uri content-type="original_file" xlink:type="simple">https://binary.pensoft.net/fig/1466149</uri></graphic></fig></tp:treatment-sec><ref-list><ref id="B41"><mixed-citation xmlns:xlink="http://www.w3.org/1999/xlink" xlink:type="simple">IUCN (<year>2025</year>) The IUCN Red List of Threatened Species. Ver. 2025-1. <ext-link xlink:href="https://www.iucnredlist.org" ext-link-type="uri" xlink:type="simple">https://www.iucnredlist.org</ext-link> [accessed 30 May 2025]</mixed-citation></ref></ref-list></tp:taxon-treatment>
